# Supplementary material for: High dose isoleucine stabilizes nuclear PTEN to suppress the proliferation of lung cancer
Source: Discov Oncol. 2023 Feb 23;14:25. doi: 10.1007/s12672-023-00634-1 (PMC9950318; doi:10.1007/s12672-023-00634-1)
Supplement: Supplementary file 4 — Additional file 4: Table S1. 193 Differentially Expressed Genes [file 12672_2023_634_MOESM4_ESM.xlsx]

## Sheet: Supplementary Table 1
Table S1. 193 Differentially Expressed Genes
ENSEMBL	Symbol	Description	baseMean	log2FoldChange	lfcSE	stat	pvalue	padj
ENSMUSG00000001027	Scn4a	sodium channel, voltage-gated, type IV, alpha [Source:MGI Symbol;Acc:MGI:98250]	17.1998	-2.0127	0.713758	-2.81986	0.00480441	0.431769
ENSMUSG00000002500	Rpl3l	ribosomal protein L3-like [Source:MGI Symbol;Acc:MGI:1913461]	8.97094	-3.3569	1.00121	-3.35283	0.000799896	0.152758
ENSMUSG00000003379	Cd79a	CD79A antigen (immunoglobulin-associated alpha) [Source:MGI Symbol;Acc:MGI:101774]	81.4313	-1.07185	0.373196	-2.87207	0.00407789	0.409277
ENSMUSG00000004540	Psg17	pregnancy specific glycoprotein 17 [Source:MGI Symbol;Acc:MGI:1347250]	3.49861	-2.64223	1.34632	-1.96255	0.0496982	NA
ENSMUSG00000005540	Fcer2a	Fc receptor, IgE, low affinity II, alpha polypeptide [Source:MGI Symbol;Acc:MGI:95497]	8.80884	-3.01639	1.21131	-2.49019	0.0127675	0.734534
ENSMUSG00000005800	Mmp8	matrix metallopeptidase 8 [Source:MGI Symbol;Acc:MGI:1202395]	93.2794	-1.07352	0.42582	-2.52107	0.0117	0.715588
ENSMUSG00000006221	Hspb7	heat shock protein family, member 7 (cardiovascular) [Source:MGI Symbol;Acc:MGI:1352494]	62.8795	-1.99657	0.415853	-4.80114	1.58e-06	0.00144619
ENSMUSG00000006369	Fbln1	fibulin 1 [Source:MGI Symbol;Acc:MGI:95487]	64.1283	-1.07238	0.488592	-2.19485	0.0281747	0.999986
ENSMUSG00000006457	Actn3	actinin alpha 3 [Source:MGI Symbol;Acc:MGI:99678]	226.159	-1.98087	0.646192	-3.06545	0.00217342	0.279295
ENSMUSG00000006574	Slc4a1	solute carrier family 4 (anion exchanger), member 1 [Source:MGI Symbol;Acc:MGI:109393]	85.4513	-2.64764	0.83981	-3.15267	0.00161787	0.22405
ENSMUSG00000007122	Casq1	calsequestrin 1 [Source:MGI Symbol;Acc:MGI:1309468]	45.8568	-1.90113	0.518084	-3.66955	0.000242981	0.0630375
ENSMUSG00000007877	Tcap	titin-cap [Source:MGI Symbol;Acc:MGI:1330233]	92.8842	-1.66967	0.794473	-2.10161	0.0355877	0.999986
ENSMUSG00000014846	Tppp3	tubulin polymerization-promoting protein family member 3 [Source:MGI Symbol;Acc:MGI:1915221]	113.285	1.03366	0.272574	3.79223	0.000149299	0.043678
ENSMUSG00000016349	Eef1a2	eukaryotic translation elongation factor 1 alpha 2 [Source:MGI Symbol;Acc:MGI:1096317]	64.9525	-2.20738	0.47293	-4.66745	3.05e-06	0.00232959
ENSMUSG00000017300	Tnnc2	troponin C2, fast [Source:MGI Symbol;Acc:MGI:98780]	235.397	-1.85287	0.735457	-2.51934	0.0117574	0.715588
ENSMUSG00000017692	Rhbdl3	rhomboid like 3 [Source:MGI Symbol;Acc:MGI:2179276]	7.04787	-1.87449	0.951017	-1.97103	0.0487201	0.999986
ENSMUSG00000018845	Unc45b	unc-45 myosin chaperone B [Source:MGI Symbol;Acc:MGI:2443377]	32.8303	-1.0456	0.402194	-2.59973	0.00932974	0.635069
ENSMUSG00000018893	Mb	myoglobin [Source:MGI Symbol;Acc:MGI:96922]	45.592	-1.82966	0.549923	-3.32713	0.000877468	0.165276
ENSMUSG00000019996	Map7	microtubule-associated protein 7 [Source:MGI Symbol;Acc:MGI:1328328]	5.32766	-4.85408	1.53744	-3.15725	0.00159267	0.223461
ENSMUSG00000020061	Mybpc1	myosin binding protein C, slow-type [Source:MGI Symbol;Acc:MGI:1336213]	69.6521	-2.3345	0.461988	-5.05317	4.35e-07	0.00045961
ENSMUSG00000020467	Efemp1	epidermal growth factor-containing fibulin-like extracellular matrix protein 1 [Source:MGI Symbol;Acc:MGI:1339998]	33.6264	-1.18975	0.536542	-2.21744	0.0265933	0.999064
ENSMUSG00000020475	Pgam2	phosphoglycerate mutase 2 [Source:MGI Symbol;Acc:MGI:1933118]	35.3295	-1.54172	0.542063	-2.84417	0.00445275	0.419352
ENSMUSG00000020722	Cacng1	calcium channel, voltage-dependent, gamma subunit 1 [Source:MGI Symbol;Acc:MGI:1206582]	11.7962	-1.96729	0.75856	-2.59345	0.00950191	0.640447
ENSMUSG00000021319	Sfrp4	secreted frizzled-related protein 4 [Source:MGI Symbol;Acc:MGI:892010]	10.3081	-2.62946	0.97733	-2.69046	0.00713544	0.554307
ENSMUSG00000021702	Thbs4	thrombospondin 4 [Source:MGI Symbol;Acc:MGI:1101779]	172.852	-2.12342	0.662898	-3.20323	0.00135894	0.205334
ENSMUSG00000021798	Ldb3	LIM domain binding 3 [Source:MGI Symbol;Acc:MGI:1344412]	55.1332	-1.02653	0.4222	-2.43138	0.0150415	0.800161
ENSMUSG00000022103	Gfra2	glial cell line derived neurotrophic factor family receptor alpha 2 [Source:MGI Symbol;Acc:MGI:1195462]	9.37297	-2.35602	0.902001	-2.61199	0.0090016	0.625111
ENSMUSG00000022491	Glycam1	glycosylation dependent cell adhesion molecule 1 [Source:MGI Symbol;Acc:MGI:95759]	11.168	-5.97326	2.76753	-2.15833	0.0309018	0.999986
ENSMUSG00000022548	Apod	apolipoprotein D [Source:MGI Symbol;Acc:MGI:88056]	26.6253	-1.40071	0.638538	-2.19362	0.0282624	0.999986
ENSMUSG00000022651	Retnlg	resistin like gamma [Source:MGI Symbol;Acc:MGI:2667763]	90.0284	-2.6686	1.16514	-2.29037	0.0219997	0.925267
ENSMUSG00000022894	Adamts5	a disintegrin-like and metallopeptidase (reprolysin type) with thrombospondin type 1 motif, 5 (aggrecanase-2) [Source:MGI Symbol;Acc:MGI:1346321]	28.5812	-1.0961	0.551473	-1.98759	0.0468571	0.999986
ENSMUSG00000023078	Cxcl13	chemokine (C-X-C motif) ligand 13 [Source:MGI Symbol;Acc:MGI:1888499]	5.65837	-3.44328	1.57776	-2.18238	0.0290814	0.999986
ENSMUSG00000023092	Fhl1	four and a half LIM domains 1 [Source:MGI Symbol;Acc:MGI:1298387]	160.442	-1.70852	0.33178	-5.14957	2.61e-07	0.000398869
ENSMUSG00000023216	Epb42	erythrocyte membrane protein band 4.2 [Source:MGI Symbol;Acc:MGI:95402]	5.28061	-2.53824	1.18579	-2.14055	0.0323102	0.999986
ENSMUSG00000023886	Smoc2	SPARC related modular calcium binding 2 [Source:MGI Symbol;Acc:MGI:1929881]	33.0548	-2.24997	0.612989	-3.67049	0.000242084	0.0630375
ENSMUSG00000023926	Rhag	Rhesus blood group-associated A glycoprotein [Source:MGI Symbol;Acc:MGI:1202713]	2.4497	-3.69776	1.88019	-1.9667	0.0492176	NA
ENSMUSG00000023995	Tspo2	translocator protein 2 [Source:MGI Symbol;Acc:MGI:1917276]	3.09748	-4.07191	1.69378	-2.40404	0.0162152	NA
ENSMUSG00000024049	Myom1	myomesin 1 [Source:MGI Symbol;Acc:MGI:1341430]	40.9128	-1.01928	0.467143	-2.18194	0.0291137	0.999986
ENSMUSG00000024087	Cyp1b1	cytochrome P450, family 1, subfamily b, polypeptide 1 [Source:MGI Symbol;Acc:MGI:88590]	24.946	-2.51332	0.786467	-3.19571	0.00139488	0.208474
ENSMUSG00000024353	Mzb1	marginal zone B and B1 cell-specific protein 1 [Source:MGI Symbol;Acc:MGI:1917066]	8.51365	-2.74141	1.15108	-2.3816	0.0172377	0.843967
ENSMUSG00000024471	Myot	myotilin [Source:MGI Symbol;Acc:MGI:1889800]	29.1199	-2.63899	0.642071	-4.11011	3.95e-05	0.0169926
ENSMUSG00000024673	Ms4a1	membrane-spanning 4-domains, subfamily A, member 1 [Source:MGI Symbol;Acc:MGI:88321]	6.87611	-4.35224	1.57151	-2.76947	0.00561475	0.488626
ENSMUSG00000025172	Ankrd2	ankyrin repeat domain 2 (stretch responsive muscle) [Source:MGI Symbol;Acc:MGI:1861447]	23.3261	-1.88006	0.602896	-3.11838	0.00181849	0.24276
ENSMUSG00000025270	Alas2	aminolevulinic acid synthase 2, erythroid [Source:MGI Symbol;Acc:MGI:87990]	743.956	-2.69291	0.62747	-4.2917	1.77e-05	0.00975213
ENSMUSG00000025889	Snca	synuclein, alpha [Source:MGI Symbol;Acc:MGI:1277151]	109.204	-2.37634	0.677702	-3.50646	0.000454108	0.0991108
ENSMUSG00000026173	Plcd4	phospholipase C, delta 4 [Source:MGI Symbol;Acc:MGI:107469]	2.61885	-3.80201	1.76737	-2.15122	0.0314585	NA
ENSMUSG00000026208	Des	desmin [Source:MGI Symbol;Acc:MGI:94885]	486.595	-1.42856	0.426012	-3.35334	0.000798413	0.152758
ENSMUSG00000026308	Klhl30	kelch-like 30 [Source:MGI Symbol;Acc:MGI:1918038]	18.606	-1.21709	0.598279	-2.03432	0.041919	0.999986
ENSMUSG00000026407	Cacna1s	calcium channel, voltage-dependent, L type, alpha 1S subunit [Source:MGI Symbol;Acc:MGI:88294]	32.0215	-1.64526	0.622823	-2.64161	0.00825128	0.609973
ENSMUSG00000026532	Spta1	spectrin alpha, erythrocytic 1 [Source:MGI Symbol;Acc:MGI:98385]	6.75783	-2.09096	1.03059	-2.02889	0.042469	0.999986
ENSMUSG00000026616	Cr2	complement receptor 2 [Source:MGI Symbol;Acc:MGI:88489]	5.9523	-5.02255	1.7739	-2.83135	0.00463513	0.425633
ENSMUSG00000026697	Myoc	myocilin [Source:MGI Symbol;Acc:MGI:1202864]	4.57649	-3.57813	1.59807	-2.23903	0.0251539	0.973084
ENSMUSG00000026950	Neb	nebulin [Source:MGI Symbol;Acc:MGI:97292]	93.6695	-2.13607	0.86099	-2.48094	0.0131035	0.747607
ENSMUSG00000027022	Xirp2	xin actin-binding repeat containing 2 [Source:MGI Symbol;Acc:MGI:2685198]	31.129	-1.32299	0.45777	-2.89008	0.00385142	0.398173
ENSMUSG00000027188	Pamr1	peptidase domain containing associated with muscle regeneration 1 [Source:MGI Symbol;Acc:MGI:2445082]	15.6599	-2.85485	0.864077	-3.30393	0.000953381	0.166711
ENSMUSG00000027399	Il1a	interleukin 1 alpha [Source:MGI Symbol;Acc:MGI:96542]	21.5932	-1.15154	0.55172	-2.08718	0.0368723	0.999986
ENSMUSG00000027966	Col11a1	collagen, type XI, alpha 1 [Source:MGI Symbol;Acc:MGI:88446]	12.9817	-2.19358	0.91098	-2.40793	0.0160432	0.820813
ENSMUSG00000028328	Tmod1	tropomodulin 1 [Source:MGI Symbol;Acc:MGI:98775]	14.4914	-1.58909	0.63742	-2.49301	0.0126666	0.73179
ENSMUSG00000028600	Podn	podocan [Source:MGI Symbol;Acc:MGI:2674939]	31.4521	-2.14019	0.645911	-3.31344	0.000921564	0.166711
ENSMUSG00000028834	Trim63	tripartite motif-containing 63 [Source:MGI Symbol;Acc:MGI:2447992]	11.9675	-2.50454	0.90159	-2.77791	0.00547092	0.479141
ENSMUSG00000029675	Eln	elastin [Source:MGI Symbol;Acc:MGI:95317]	367.981	-1.87853	0.780306	-2.40743	0.0160654	0.820813
ENSMUSG00000029683	Lmod2	leiomodin 2 (cardiac) [Source:MGI Symbol;Acc:MGI:2135672]	11.0759	-1.86155	0.886377	-2.10018	0.0357131	0.999986
ENSMUSG00000030069	Prok2	prokineticin 2 [Source:MGI Symbol;Acc:MGI:1354178]	10.2939	-2.94397	1.02761	-2.86488	0.00417172	0.409722
ENSMUSG00000030399	Ckm	creatine kinase, muscle [Source:MGI Symbol;Acc:MGI:88413]	530.456	-2.16279	0.81423	-2.65624	0.00790184	0.600278
ENSMUSG00000030470	Csrp3	cysteine and glycine-rich protein 3 [Source:MGI Symbol;Acc:MGI:1330824]	26.839	-2.49681	0.564499	-4.42305	9.73e-06	0.00557539
ENSMUSG00000030592	Ryr1	ryanodine receptor 1, skeletal muscle [Source:MGI Symbol;Acc:MGI:99659]	118.539	-1.99645	0.391419	-5.10054	3.39e-07	0.000423362
ENSMUSG00000030672	Mylpf	myosin light chain, phosphorylatable, fast skeletal muscle [Source:MGI Symbol;Acc:MGI:97273]	272.345	-1.73469	0.597183	-2.90479	0.00367503	0.391925
ENSMUSG00000030680	Pagr1a	PAXIP1 associated glutamate rich protein 1A [Source:MGI Symbol;Acc:MGI:1914528]	47.1974	3.61237	0.542739	6.65581	2.82e-11	9.68e-08
ENSMUSG00000030711	Sult1a1	sulfotransferase family 1A, phenol-preferring, member 1 [Source:MGI Symbol;Acc:MGI:102896]	27.0711	-1.00415	0.48505	-2.0702	0.0384336	0.999986
ENSMUSG00000030724	Cd19	CD19 antigen [Source:MGI Symbol;Acc:MGI:88319]	8.26534	-2.67593	1.17401	-2.2793	0.0226493	0.92679
ENSMUSG00000030730	Atp2a1	ATPase, Ca++ transporting, cardiac muscle, fast twitch 1 [Source:MGI Symbol;Acc:MGI:105058]	542.392	-2.3758	0.892532	-2.66186	0.00777092	0.593612
ENSMUSG00000030785	Cox6a2	cytochrome c oxidase subunit 6A2 [Source:MGI Symbol;Acc:MGI:104649]	22.8533	-1.87085	0.627531	-2.98129	0.00287039	0.331663
ENSMUSG00000030996	Art1	ADP-ribosyltransferase 1 [Source:MGI Symbol;Acc:MGI:107511]	15.2226	-1.6151	0.740434	-2.18128	0.0291624	0.999986
ENSMUSG00000031097	Tnni2	troponin I, skeletal, fast 2 [Source:MGI Symbol;Acc:MGI:105070]	182.997	-1.81767	0.781875	-2.32476	0.0200847	0.896637
ENSMUSG00000031253	Srpx2	sushi-repeat-containing protein, X-linked 2 [Source:MGI Symbol;Acc:MGI:1916042]	37.0739	-1.34028	0.621612	-2.15614	0.0310729	0.999986
ENSMUSG00000031312	Itgb1bp2	integrin beta 1 binding protein 2 [Source:MGI Symbol;Acc:MGI:1353420]	3.13259	-3.14191	1.56496	-2.00766	0.0446791	NA
ENSMUSG00000031461	Myom2	myomesin 2 [Source:MGI Symbol;Acc:MGI:1328358]	25.2875	-1.9444	0.663136	-2.93213	0.00336645	0.376331
ENSMUSG00000031595	Pdgfrl	platelet-derived growth factor receptor-like [Source:MGI Symbol;Acc:MGI:1916047]	15.8634	-1.88208	0.815476	-2.30795	0.0210019	0.916748
ENSMUSG00000031636	Pdlim3	PDZ and LIM domain 3 [Source:MGI Symbol;Acc:MGI:1859274]	59.5905	-1.91383	0.472689	-4.04881	5.15e-05	0.0196617
ENSMUSG00000031849	Comp	cartilage oligomeric matrix protein [Source:MGI Symbol;Acc:MGI:88469]	13.0073	-2.25281	0.894252	-2.51922	0.0117617	0.715588
ENSMUSG00000031877	Ces2g	carboxylesterase 2G [Source:MGI Symbol;Acc:MGI:1919611]	10.6953	-2.05001	0.97671	-2.09889	0.0358262	0.999986
ENSMUSG00000031963	Bmper	BMP-binding endothelial regulator [Source:MGI Symbol;Acc:MGI:1920480]	15.4405	-1.48729	0.750803	-1.98093	0.0475992	0.999986
ENSMUSG00000031972	Acta1	actin, alpha 1, skeletal muscle [Source:MGI Symbol;Acc:MGI:87902]	1391.93	-2.35884	0.774329	-3.0463	0.00231676	0.285549
ENSMUSG00000031980	Agt	angiotensinogen (serpin peptidase inhibitor, clade A, member 8) [Source:MGI Symbol;Acc:MGI:87963]	15.4542	-1.65716	0.656361	-2.52477	0.0115775	0.715588
ENSMUSG00000032053	Pou2af1	POU domain, class 2, associating factor 1 [Source:MGI Symbol;Acc:MGI:105086]	13.7117	-2.07893	0.728343	-2.85433	0.00431278	0.414299
ENSMUSG00000032060	Cryab	crystallin, alpha B [Source:MGI Symbol;Acc:MGI:88516]	96.6951	-1.51041	0.318532	-4.74178	2.12e-06	0.00182059
ENSMUSG00000032243	Itga11	integrin alpha 11 [Source:MGI Symbol;Acc:MGI:2442114]	22.1332	-2.23101	0.76458	-2.91796	0.00352335	0.384492
ENSMUSG00000032355	Mlip	muscular LMNA-interacting protein [Source:MGI Symbol;Acc:MGI:1916892]	5.85418	-2.28792	1.11256	-2.05644	0.03974	0.999986
ENSMUSG00000032484	Ngp	neutrophilic granule protein [Source:MGI Symbol;Acc:MGI:105983]	16.3947	-6.53616	2.30895	-2.83079	0.00464326	0.425633
ENSMUSG00000032648	Pygm	muscle glycogen phosphorylase [Source:MGI Symbol;Acc:MGI:97830]	120.122	-2.53715	0.802404	-3.16193	0.00156726	0.222708
ENSMUSG00000033196	Myh2	myosin, heavy polypeptide 2, skeletal muscle, adult [Source:MGI Symbol;Acc:MGI:1339710]	116.229	-2.65142	0.366289	-7.23859	4.53e-13	3.12e-09
ENSMUSG00000033544	Angptl1	angiopoietin-like 1 [Source:MGI Symbol;Acc:MGI:1919963]	15.1414	-1.68882	0.632312	-2.67087	0.00756551	0.58115
ENSMUSG00000033965	Slc16a2	solute carrier family 16 (monocarboxylic acid transporters), member 2 [Source:MGI Symbol;Acc:MGI:1203732]	27.1862	-1.34602	0.538081	-2.50151	0.0123664	0.726661
ENSMUSG00000035296	Sgcg	sarcoglycan, gamma (dystrophin-associated glycoprotein) [Source:MGI Symbol;Acc:MGI:1346524]	5.44114	-2.56264	1.12898	-2.26987	0.0232154	0.938858
ENSMUSG00000037139	Myom3	myomesin family, member 3 [Source:MGI Symbol;Acc:MGI:2685280]	7.97133	-1.99005	0.948123	-2.09894	0.0358223	0.999986
ENSMUSG00000037362	Ccn3	cellular communication network factor 3 [Source:MGI Symbol;Acc:MGI:109185]	28.3665	-2.05145	0.758071	-2.70615	0.0068069	0.552632
ENSMUSG00000037621	Atoh8	atonal bHLH transcription factor 8 [Source:MGI Symbol;Acc:MGI:1918343]	22.9195	-1.20112	0.509767	-2.35621	0.0184627	0.881377
ENSMUSG00000038067	Csf3	colony stimulating factor 3 (granulocyte) [Source:MGI Symbol;Acc:MGI:1339751]	43.7347	-2.76035	1.05497	-2.61652	0.00888299	0.623288
ENSMUSG00000038403	Hjv	hemojuvelin BMP co-receptor [Source:MGI Symbol;Acc:MGI:1916835]	8.39493	-2.05382	0.895387	-2.29378	0.021803	0.925267
ENSMUSG00000038670	Mybpc2	myosin binding protein C, fast-type [Source:MGI Symbol;Acc:MGI:1336170]	164.596	-2.31158	0.917173	-2.52033	0.0117245	0.715588
ENSMUSG00000040592	Cd79b	CD79B antigen [Source:MGI Symbol;Acc:MGI:96431]	27.7597	-1.61358	0.550113	-2.93318	0.00335505	0.376331
ENSMUSG00000041559	Fmod	fibromodulin [Source:MGI Symbol;Acc:MGI:1328364]	46.0213	-2.55384	0.557236	-4.58305	4.58e-06	0.00295134
ENSMUSG00000041577	Prelp	proline arginine-rich end leucine-rich repeat [Source:MGI Symbol;Acc:MGI:2151110]	67.0303	-1.59844	0.501741	-3.18578	0.00144362	0.211653
ENSMUSG00000041828	Abca8a	ATP-binding cassette, sub-family A (ABC1), member 8a [Source:MGI Symbol;Acc:MGI:2386846]	8.53328	-2.29785	1.00862	-2.2782	0.0227148	0.92679
ENSMUSG00000042045	Sln	sarcolipin [Source:MGI Symbol;Acc:MGI:1913652]	13.2764	-2.33525	0.778086	-3.00127	0.00268857	0.315965
ENSMUSG00000042254	Cilp	cartilage intermediate layer protein, nucleotide pyrophosphohydrolase [Source:MGI Symbol;Acc:MGI:2444507]	221.191	-1.36082	0.671901	-2.02532	0.0428342	0.999986
ENSMUSG00000042436	Mfap4	microfibrillar-associated protein 4 [Source:MGI Symbol;Acc:MGI:1342276]	80.9188	-1.98995	0.998275	-1.99339	0.0462186	0.999986
ENSMUSG00000042451	Mybph	myosin binding protein H [Source:MGI Symbol;Acc:MGI:1858196]	12.4579	-1.83979	0.72976	-2.52109	0.011699	0.715588
ENSMUSG00000042474	Fcmr	Fc fragment of IgM receptor [Source:MGI Symbol;Acc:MGI:1916419]	11.6438	-4.53597	1.22615	-3.69937	0.000216139	0.0582727
ENSMUSG00000042828	Trim72	tripartite motif-containing 72 [Source:MGI Symbol;Acc:MGI:3612190]	25.0009	-1.73343	0.737944	-2.34901	0.0188236	0.883361
ENSMUSG00000044021	Muc19	mucin 19 [Source:MGI Symbol;Acc:MGI:2676278]	3.66399	3.30558	1.48631	2.22403	0.0261467	NA
ENSMUSG00000044103	Il1f9	interleukin 1 family, member 9 [Source:MGI Symbol;Acc:MGI:2449929]	19.3402	-1.59645	0.69602	-2.29368	0.0218088	0.925267
ENSMUSG00000044122	Proca1	protein interacting with cyclin A1 [Source:MGI Symbol;Acc:MGI:1918274]	3.17831	4.05935	1.74151	2.33094	0.0197566	NA
ENSMUSG00000044405	Adig	adipogenin [Source:MGI Symbol;Acc:MGI:2675492]	5.043	3.02754	1.51955	1.99238	0.0463289	0.999986
ENSMUSG00000044468	Tent5c	terminal nucleotidyltransferase 5C [Source:MGI Symbol;Acc:MGI:1921895]	91.9195	-1.51642	0.396909	-3.82058	0.000133139	0.0406813
ENSMUSG00000044548	Dact1	dishevelled-binding antagonist of beta-catenin 1 [Source:MGI Symbol;Acc:MGI:1891740]	18.1527	-1.39581	0.697592	-2.0009	0.0454035	0.999986
ENSMUSG00000044951	Mylk4	myosin light chain kinase family, member 4 [Source:MGI Symbol;Acc:MGI:3643758]	12.4812	-2.48848	1.08653	-2.29029	0.0220048	0.925267
ENSMUSG00000046480	Scn4b	sodium channel, type IV, beta [Source:MGI Symbol;Acc:MGI:2687406]	9.56453	-2.4169	0.934288	-2.58689	0.00968453	0.649572
ENSMUSG00000047139	Cd24a	CD24a antigen [Source:MGI Symbol;Acc:MGI:88323]	102.519	-1.19784	0.370769	-3.23068	0.00123495	0.197046
ENSMUSG00000047146	Tet1	tet methylcytosine dioxygenase 1 [Source:MGI Symbol;Acc:MGI:1098693]	4.16151	-3.50491	1.47704	-2.37292	0.0176479	NA
ENSMUSG00000047419	Cmya5	cardiomyopathy associated 5 [Source:MGI Symbol;Acc:MGI:1923719]	36.7764	-1.79696	0.594458	-3.02286	0.00250401	0.302018
ENSMUSG00000048480	Cxcr1	chemokine (C-X-C motif) receptor 1 [Source:MGI Symbol;Acc:MGI:2448715]	2.65356	-3.81095	1.80228	-2.11451	0.0344715	NA
ENSMUSG00000049134	Nrap	nebulin-related anchoring protein [Source:MGI Symbol;Acc:MGI:1098765]	82.1597	-2.09002	0.38218	-5.46868	4.53e-08	0.000117332
ENSMUSG00000049699	Ucn2	urocortin 2 [Source:MGI Symbol;Acc:MGI:2176375]	14.2711	1.24897	0.635096	1.96659	0.0492309	0.999986
ENSMUSG00000050761	Gp1bb	glycoprotein Ib, beta polypeptide [Source:MGI Symbol;Acc:MGI:107852]	5.25094	-5.85352	1.55908	-3.75449	0.000173698	0.0497572
ENSMUSG00000051043	Gprc5c	G protein-coupled receptor, family C, group 5, member C [Source:MGI Symbol;Acc:MGI:1917605]	33.8265	-1.13055	0.426679	-2.64966	0.00805737	0.602113
ENSMUSG00000051747	Ttn	titin [Source:MGI Symbol;Acc:MGI:98864]	100.399	-1.78731	0.871481	-2.05089	0.0402776	0.999986
ENSMUSG00000051839	Gypa	glycophorin A [Source:MGI Symbol;Acc:MGI:95880]	17.2057	-3.17592	0.835978	-3.79905	0.000145255	0.0434185
ENSMUSG00000051906	Cd209f	CD209f antigen [Source:MGI Symbol;Acc:MGI:1916392]	13.6562	-2.04306	0.832205	-2.45499	0.0140887	0.774878
ENSMUSG00000051910	Sox6	SRY (sex determining region Y)-box 6 [Source:MGI Symbol;Acc:MGI:98368]	4.86461	-2.66986	1.29544	-2.06096	0.0393064	0.999986
ENSMUSG00000052212	Cd177	CD177 antigen [Source:MGI Symbol;Acc:MGI:1916141]	27.0792	-1.597	0.771534	-2.0699	0.0384621	0.999986
ENSMUSG00000052305	Hbb-bs	hemoglobin, beta adult s chain [Source:MGI Symbol;Acc:MGI:5474852]	28046	-2.41685	0.585613	-4.12705	3.67e-05	0.0162981
ENSMUSG00000052374	Actn2	actinin alpha 2 [Source:MGI Symbol;Acc:MGI:109192]	85.8293	-1.14953	0.34607	-3.32166	0.000894849	0.166273
ENSMUSG00000053093	Myh7	myosin, heavy polypeptide 7, cardiac muscle, beta [Source:MGI Symbol;Acc:MGI:2155600]	12.1328	-2.83428	0.865333	-3.27537	0.00105525	0.175006
ENSMUSG00000053279	Aldh1a1	aldehyde dehydrogenase family 1, subfamily A1 [Source:MGI Symbol;Acc:MGI:1353450]	20.091	-1.58157	0.722153	-2.19007	0.0285189	0.999986
ENSMUSG00000055027	Smyd1	SET and MYND domain containing 1 [Source:MGI Symbol;Acc:MGI:104790]	18.0686	-1.83451	0.727022	-2.52333	0.0116251	0.715588
ENSMUSG00000055489	Ano5	anoctamin 5 [Source:MGI Symbol;Acc:MGI:3576659]	4.6867	-3.13074	1.30598	-2.39723	0.0165195	0.832028
ENSMUSG00000055546	Timd4	T cell immunoglobulin and mucin domain containing 4 [Source:MGI Symbol;Acc:MGI:2445125]	8.99501	-2.63257	1.14791	-2.29336	0.0218274	0.925267
ENSMUSG00000055775	Myh8	myosin, heavy polypeptide 8, skeletal muscle, perinatal [Source:MGI Symbol;Acc:MGI:1339712]	3.28386	-4.13853	1.6817	-2.46092	0.013858	NA
ENSMUSG00000056174	Col8a2	collagen, type VIII, alpha 2 [Source:MGI Symbol;Acc:MGI:88464]	22.1501	-2.23152	0.676297	-3.29962	0.000968156	0.166711
ENSMUSG00000056328	Myh1	myosin, heavy polypeptide 1, skeletal muscle, adult [Source:MGI Symbol;Acc:MGI:1339711]	275.717	-2.00784	0.678801	-2.95793	0.00309715	0.351948
ENSMUSG00000057003	Myh4	myosin, heavy polypeptide 4, skeletal muscle [Source:MGI Symbol;Acc:MGI:1339713]	566.49	-2.13934	1.02462	-2.08793	0.0368038	0.999986
ENSMUSG00000057880	Abat	4-aminobutyrate aminotransferase [Source:MGI Symbol;Acc:MGI:2443582]	5.24549	-2.74718	1.26663	-2.16889	0.0300911	0.999986
ENSMUSG00000058571	Gpc6	glypican 6 [Source:MGI Symbol;Acc:MGI:1346322]	6.1614	-3.08088	1.12766	-2.7321	0.00629317	0.526622
ENSMUSG00000061462	Obscn	obscurin, cytoskeletal calmodulin and titin-interacting RhoGEF [Source:MGI Symbol;Acc:MGI:2681862]	86.9549	-1.66637	0.430001	-3.87526	0.000106511	0.0332847
ENSMUSG00000061723	Tnnt3	troponin T3, skeletal, fast [Source:MGI Symbol;Acc:MGI:109550]	244.4	-1.99639	0.782144	-2.55246	0.0106965	0.690503
ENSMUSG00000061816	Myl1	myosin, light polypeptide 1 [Source:MGI Symbol;Acc:MGI:97269]	186.635	-1.86899	0.814159	-2.29561	0.0216983	0.925267
ENSMUSG00000063765	Chadl	chondroadherin-like [Source:MGI Symbol;Acc:MGI:3036284]	2.94089	-3.97704	1.73428	-2.29319	0.021837	NA
ENSMUSG00000065987	Cd209b	CD209b antigen [Source:MGI Symbol;Acc:MGI:1916415]	20.3333	-7.8267	3.90911	-2.00217	0.0452666	0.999986
ENSMUSG00000066705	Fxyd6	FXYD domain-containing ion transport regulator 6 [Source:MGI Symbol;Acc:MGI:1890226]	28.8522	-1.25713	0.552704	-2.2745	0.0229358	0.930289
ENSMUSG00000067149	Jchain	immunoglobulin joining chain [Source:MGI Symbol;Acc:MGI:96493]	50.3395	-1.51109	0.554372	-2.72578	0.00641507	0.528187
ENSMUSG00000067279	Ppp1r3c	protein phosphatase 1, regulatory subunit 3C [Source:MGI Symbol;Acc:MGI:1858229]	10.721	-2.04503	0.941534	-2.17202	0.0298539	0.999986
ENSMUSG00000069917	Hba-a2	hemoglobin alpha, adult chain 2 [Source:MGI Symbol;Acc:MGI:96016]	24764	-2.50809	0.627561	-3.99657	6.43e-05	0.0226581
ENSMUSG00000069919	Hba-a1	hemoglobin alpha, adult chain 1 [Source:MGI Symbol;Acc:MGI:96015]	16064.6	-2.60004	0.620214	-4.19217	2.76e-05	0.0146118
ENSMUSG00000070385	Ampd1	adenosine monophosphate deaminase 1 [Source:MGI Symbol;Acc:MGI:88015]	13.9402	-2.08378	1.00182	-2.07999	0.0375265	0.999986
ENSMUSG00000071005	Ccl19	chemokine (C-C motif) ligand 19 [Source:MGI Symbol;Acc:MGI:1346316]	8.51828	-2.1125	0.998528	-2.11561	0.0343779	0.999986
ENSMUSG00000072720	Myo18b	myosin XVIIIb [Source:MGI Symbol;Acc:MGI:1921626]	14.1791	-1.85512	0.791791	-2.34294	0.0191324	0.88752
ENSMUSG00000072964	Bhlhb9	basic helix-loop-helix domain containing, class B9 [Source:MGI Symbol;Acc:MGI:1917487]	15.0413	-1.21557	0.602718	-2.01681	0.0437153	0.999986
ENSMUSG00000073940	Hbb-bt	hemoglobin, beta adult t chain [Source:MGI Symbol;Acc:MGI:5474850]	5952.28	-2.60517	0.657404	-3.96282	7.41e-05	0.0248406
ENSMUSG00000075307	Klhl41	kelch-like 41 [Source:MGI Symbol;Acc:MGI:2683854]	26.5358	-1.33908	0.521638	-2.56707	0.0102561	0.671532
ENSMUSG00000076508	Igkv17-127	immunoglobulin kappa variable 17-127 [Source:MGI Symbol;Acc:MGI:3646891]	4.54523	-3.63143	1.55446	-2.33613	0.0194843	0.891078
ENSMUSG00000076514	Igkv17-121	immunoglobulin kappa variable 17-121 [Source:MGI Symbol;Acc:MGI:3647671]	6.92101	-5.23608	1.67816	-3.12013	0.0018077	0.24276
ENSMUSG00000076563	Igkv5-48	immunoglobulin kappa variable 5-48 [Source:MGI Symbol;Acc:MGI:3642817]	1.86714	-4.34275	2.09723	-2.07071	0.0383863	NA
ENSMUSG00000076576	Igkv6-32	immunoglobulin kappa variable 6-32 [Source:MGI Symbol;Acc:MGI:3641634]	2.96588	-3.94839	1.83096	-2.15646	0.0310476	NA
ENSMUSG00000076609	Igkc	immunoglobulin kappa constant [Source:MGI Symbol;Acc:MGI:96495]	238.293	-2.1724	0.935611	-2.32191	0.0202379	0.898647
ENSMUSG00000076612	Ighg2c	immunoglobulin heavy constant gamma 2C [Source:MGI Symbol;Acc:MGI:2686979]	84.6819	-2.0449	1.00188	-2.04106	0.041245	0.999986
ENSMUSG00000076613	Ighg2b	immunoglobulin heavy constant gamma 2B [Source:MGI Symbol;Acc:MGI:96445]	51.05	-2.37737	1.00195	-2.37275	0.017656	0.851826
ENSMUSG00000076937	Iglc2	immunoglobulin lambda constant 2 [Source:MGI Symbol;Acc:MGI:99547]	5.73878	-3.03074	1.31143	-2.31102	0.0208318	0.913129
ENSMUSG00000079110	Capn3	calpain 3 [Source:MGI Symbol;Acc:MGI:107437]	4.72409	-3.76392	1.39627	-2.6957	0.00702409	0.554307
ENSMUSG00000079243	Xirp1	xin actin-binding repeat containing 1 [Source:MGI Symbol;Acc:MGI:1333878]	13.9294	-3.11418	0.796575	-3.90947	9.25e-05	0.0295784
ENSMUSG00000079588	Tmem182	transmembrane protein 182 [Source:MGI Symbol;Acc:MGI:1923725]	8.53288	-2.51669	0.965627	-2.60628	0.00915322	0.632446
ENSMUSG00000089945	Pakap	paralemmin A kinase anchor protein [Source:MGI Symbol;Acc:MGI:5141924]	122.167	1.14569	0.31566	3.6295	0.000283968	0.0697243
ENSMUSG00000090084	Srpx	sushi-repeat-containing protein [Source:MGI Symbol;Acc:MGI:1858306]	14.2006	-1.57485	0.799564	-1.96964	0.0488801	0.999986
ENSMUSG00000090165	Ugt1a10	UDP glycosyltransferase 1 family, polypeptide A10 [Source:MGI Symbol;Acc:MGI:3580642]	2.72999	-4.93487	2.35088	-2.09916	0.0358028	NA
ENSMUSG00000091694	Apol11b	apolipoprotein L 11b [Source:MGI Symbol;Acc:MGI:3036248]	34.6371	-3.9265	1.39431	-2.81609	0.00486114	0.434031
ENSMUSG00000094198	Ighv1-50	immunoglobulin heavy variable 1-50 [Source:MGI Symbol;Acc:MGI:4439753]	3.81085	-5.37344	1.75589	-3.06024	0.00221159	NA
ENSMUSG00000094335	Igkv1-117	immunoglobulin kappa variable 1-117 [Source:MGI Symbol;Acc:MGI:4439721]	12.1092	-2.11621	0.891178	-2.37462	0.0175669	0.85051
ENSMUSG00000094356	Igkv8-28	immunoglobulin kappa variable 8-28 [Source:MGI Symbol;Acc:MGI:3642251]	2.71915	-4.89018	2.3765	-2.05772	0.0396166	NA
ENSMUSG00000094502	Ighv1-69	immunoglobulin heavy variable 1-69 [Source:MGI Symbol;Acc:MGI:4439632]	3.29898	-5.1602	1.85626	-2.77989	0.00543779	NA
ENSMUSG00000094686	Ccl21a	chemokine (C-C motif) ligand 21A (serine) [Source:MGI Symbol;Acc:MGI:1349183]	17.1496	-5.13212	1.77733	-2.88755	0.00388249	0.39839
ENSMUSG00000095079	Igha	immunoglobulin heavy constant alpha [Source:MGI Symbol;Acc:MGI:96444]	201.749	-1.29713	0.489485	-2.64999	0.00804932	0.602113
ENSMUSG00000095127	Ighv1-82	immunoglobulin heavy variable 1-82 [Source:MGI Symbol;Acc:MGI:4439671]	7.55899	-3.86289	1.26285	-3.05887	0.00222172	0.282857
ENSMUSG00000095200	Ighv1-7	immunoglobulin heavy variable V1-7 [Source:MGI Symbol;Acc:MGI:3704122]	6.07948	-4.09489	1.55615	-2.63142	0.00850286	0.618573
ENSMUSG00000095571	Ighv5-17	immunoglobulin heavy variable 5-17 [Source:MGI Symbol;Acc:MGI:4439533]	2.26748	-4.61445	2.08435	-2.21386	0.0268387	NA
ENSMUSG00000095630	Igkv6-23	immunoglobulin kappa variable 6-23 [Source:MGI Symbol;Acc:MGI:3711980]	6.55822	-2.43757	1.08953	-2.23727	0.0252688	0.973239
ENSMUSG00000095642	Ighv14-3	immunoglobulin heavy variable V14-3 [Source:MGI Symbol;Acc:MGI:4439764]	4.86357	-3.82886	1.54918	-2.47154	0.0134532	0.755092
ENSMUSG00000095771	Igkv14-111	immunoglobulin kappa variable 14-111 [Source:MGI Symbol;Acc:MGI:4439863]	3.11299	-4.04	1.98858	-2.03159	0.0421948	NA
ENSMUSG00000096336	Igkv1-135	immunoglobulin kappa variable 1-135 [Source:MGI Symbol;Acc:MGI:3819952]	15.409	-4.21359	1.02089	-4.12737	3.67e-05	0.0162981
ENSMUSG00000096715	Igkv3-4	immunoglobulin kappa variable 3-4 [Source:MGI Symbol;Acc:MGI:1330855]	10.1777	-6.8245	3.02779	-2.25395	0.0241991	0.958898
ENSMUSG00000103254	Ighv1-15	immunoglobulin heavy variable 1-15 [Source:MGI Symbol;Acc:MGI:4439782]	3.35031	-5.18355	1.87393	-2.76615	0.00567231	NA
ENSMUSG00000104213	Ighd	immunoglobulin heavy constant delta [Source:MGI Symbol;Acc:MGI:96447]	24.8441	-3.42168	0.821073	-4.16733	3.08e-05	0.0151341
ENSMUSG00000105606	Igkv2-109	immunoglobulin kappa variable 2-109 [Source:MGI Symbol;Acc:MGI:3642626]	4.39843	-5.58141	1.71996	-3.24509	0.00117415	NA
ENSMUSG00000105906	Iglc1	immunoglobulin lambda constant 1 [Source:MGI Symbol;Acc:MGI:99546]	4.24253	-2.95338	1.453	-2.03262	0.0420913	NA
