# Supplementary material for: High dose isoleucine stabilizes nuclear PTEN to suppress the proliferation of lung cancer
Source: Discov Oncol. 2023 Feb 23;14:25. doi: 10.1007/s12672-023-00634-1 (PMC9950318; doi:10.1007/s12672-023-00634-1)
Supplement: Supplementary file 5 — Additional file 5: Table S2. Gene Ontology Biological Process (GOBP) enrichment analysis based on ClueGO [file 12672_2023_634_MOESM5_ESM.xlsx]

## Sheet: Supplementary Table 2
Table S2. Gene Ontology Biological Process (GOBP) enrichment analysis based on ClueGO
ID	Term	Ontology Source	Term PValue	Term PValue Corrected with Bonferroni step down	Group PValue	Group PValue Corrected with Bonferroni step down	GOLevels	GOGroups	% Associated Genes	Nr. Genes	Associated Genes Found	Is Function Group
GO:0035567	non-canonical Wnt signaling pathway	GO_BiologicalProcess-EBI-UniProt-GOA-ACAP-ARAP_13.05.2021_00h00	0.0124199	0.211138	0.0124199	0.0993589	[5, 6, 7, 8]	Group00	5.35714	3	[Dact1, Myoc, Sfrp4]	YES
GO:0051450	myoblast proliferation	GO_BiologicalProcess-EBI-UniProt-GOA-ACAP-ARAP_13.05.2021_00h00	0.000854045	0.0538048	0.000854045	0.0204971	[3]	Group01	13.6364	3	[Ankrd2, Atoh8, Klhl41]	YES
GO:0051899	membrane depolarization	GO_BiologicalProcess-EBI-UniProt-GOA-ACAP-ARAP_13.05.2021_00h00	0.00704056	0.204176	0.00704056	0.0985678	[4]	Group02	4.54545	4	[Fhl1, Myoc, Scn4a, Scn4b]	YES
GO:0035767	endothelial cell chemotaxis	GO_BiologicalProcess-EBI-UniProt-GOA-ACAP-ARAP_13.05.2021_00h00	0.00258261	0.113635	0.00258261	0.0439044	[5, 6, 7, 8]	Group03	9.375	3	[Ccn3, Cxcl13, Smoc2]	YES
GO:0070252	actin-mediated cell contraction	GO_BiologicalProcess-EBI-UniProt-GOA-ACAP-ARAP_13.05.2021_00h00	0.00206006	0.0988827	0.00206006	0.037081	[4]	Group04	4.80769	5	[Atp2a1, Myh2, Myh7, Myh8, Scn4b]	YES
GO:0070296	sarcoplasmic reticulum calcium ion transport	GO_BiologicalProcess-EBI-UniProt-GOA-ACAP-ARAP_13.05.2021_00h00	1.17213e-05	0.00125418	1.17213e-05	0.000480575	[8]	Group05	14.2857	5	[Atp2a1, Cacng1, Casq1, Ryr1, Sln]	YES
GO:0005200	structural constituent of cytoskeleton	GO_BiologicalProcess-EBI-UniProt-GOA-ACAP-ARAP_13.05.2021_00h00	3.35529e-05	0.00305331	3.35529e-05	0.00124146	[6]	Group06	8.4507	6	[Des, Mybpc1, Mybpc2, Myom1, Myom2, Ttn]	YES
GO:2000379	positive regulation of reactive oxygen species metabolic process	GO_BiologicalProcess-EBI-UniProt-GOA-ACAP-ARAP_13.05.2021_00h00	0.00067249	0.0443843	0.00067249	0.0168122	[4, 5, 6]	Group07	6.17284	5	[Agt, Cd177, Cyp1b1, Mmp8, Snca]	YES
KEGG:04260	Cardiac muscle contraction	KEGG_13.05.2021	0.000930491	0.0567599	0.000930491	0.0204708	[-1]	Group08	5.74713	5	[Atp2a1, Cacna1s, Cacng1, Cox6a2, Myh7]	YES
KEGG:04512	ECM-receptor interaction	KEGG_13.05.2021	0.00704056	0.204176	0.00704056	0.0985678	[-1]	Group09	4.54545	4	[Comp, Gp1bb, Itga11, Thbs4]	YES
KEGG:04640	Hematopoietic cell lineage	KEGG_13.05.2021	1.1974e-07	1.70031e-05	1.1974e-07	5.14881e-06	[-1]	Group10	9.57447	9	[Cd19, Cd24a, Cr2, Csf3, Fcer2a, Gp1bb, Gypa, Il1a, Ms4a1]	YES
GO:0002074	extraocular skeletal muscle development	GO_BiologicalProcess-EBI-UniProt-GOA-ACAP-ARAP_13.05.2021_00h00	1.22753e-05	0.00130118	1.22753e-05	0.000491012	[6, 7, 8, 9]	Group11	50	3	[Cacna1s, Myom1, Myom2]	YES
GO:0006970	response to osmotic stress	GO_BiologicalProcess-EBI-UniProt-GOA-ACAP-ARAP_13.05.2021_00h00	0.00917813	0.211097	0.00917813	0.119316	[3]	Group12	4.21053	4	[Agt, Capn3, Gypa, Map7]	YES
GO:0008228	opsonization	GO_BiologicalProcess-EBI-UniProt-GOA-ACAP-ARAP_13.05.2021_00h00	0.000263758	0.0203093	0.000263758	0.00764897	[3, 4, 5, 7]	Group13	20	3	[Ighg2b, Igkc, Iglc2]	YES
GO:0010812	negative regulation of cell-substrate adhesion	GO_BiologicalProcess-EBI-UniProt-GOA-ACAP-ARAP_13.05.2021_00h00	0.0170344	0.170344	0.0170344	0.0681378	[4, 5, 6]	Group14	4.7619	3	[Apod, Fbln1, Myoc]	YES
GO:0030199	collagen fibril organization	GO_BiologicalProcess-EBI-UniProt-GOA-ACAP-ARAP_13.05.2021_00h00	0.00156297	0.0844003	0.00156297	0.0312594	[5, 6]	Group15	6.89655	4	[Chadl, Col11a1, Comp, Cyp1b1]	YES
GO:0030858	positive regulation of epithelial cell differentiation	GO_BiologicalProcess-EBI-UniProt-GOA-ACAP-ARAP_13.05.2021_00h00	0.0130285	0.208455	0.0130285	0.0911993	[4, 5, 6, 7]	Group16	5.26316	3	[Atoh8, Cd24a, Sfrp4]	YES
GO:0032768	regulation of monooxygenase activity	GO_BiologicalProcess-EBI-UniProt-GOA-ACAP-ARAP_13.05.2021_00h00	0.010694	0.203187	0.010694	0.10694	[5]	Group17	5.66038	3	[Fcer2a, Il1a, Snca]	YES
GO:0045933	positive regulation of muscle contraction	GO_BiologicalProcess-EBI-UniProt-GOA-ACAP-ARAP_13.05.2021_00h00	0.000894882	0.0554827	0.000894882	0.0205823	[3, 4, 5, 6, 7]	Group18	8	4	[Abat, Actn3, Atp2a1, Prok2]	YES
GO:0014904	myotube cell development	GO_BiologicalProcess-EBI-UniProt-GOA-ACAP-ARAP_13.05.2021_00h00	3.28747e-05	0.00302447	3.28747e-05	0.00124924	[5, 6, 7]	Group19	11.6279	5	[Acta1, Actn3, Cacna1s, Klhl41, Ryr1]	NO
GO:0048741	skeletal muscle fiber development	GO_BiologicalProcess-EBI-UniProt-GOA-ACAP-ARAP_13.05.2021_00h00	2.02179e-05	0.00200157	3.28747e-05	0.00124924	[6, 7, 8, 9]	Group19	12.8205	5	[Acta1, Actn3, Cacna1s, Klhl41, Ryr1]	YES
GO:0002712	regulation of B cell mediated immunity	GO_BiologicalProcess-EBI-UniProt-GOA-ACAP-ARAP_13.05.2021_00h00	0.0241954	0.0725861	0.0241954	0.0483908	[6, 7]	Group20	4.16667	3	[Cr2, Fcer2a, Ighg2b]	YES
GO:0002889	regulation of immunoglobulin mediated immune response	GO_BiologicalProcess-EBI-UniProt-GOA-ACAP-ARAP_13.05.2021_00h00	0.0241954	0.0725861	0.0241954	0.0483908	[7, 8]	Group20	4.16667	3	[Cr2, Fcer2a, Ighg2b]	NO
GO:0043090	amino acid import	GO_BiologicalProcess-EBI-UniProt-GOA-ACAP-ARAP_13.05.2021_00h00	0.011828	0.212903	0.011828	0.106452	[6, 7]	Group21	5.45455	3	[Agt, Slc16a2, Tspo2]	NO
GO:0089718	amino acid import across plasma membrane	GO_BiologicalProcess-EBI-UniProt-GOA-ACAP-ARAP_13.05.2021_00h00	0.00814604	0.211797	0.011828	0.106452	[4, 5, 6, 7, 8, 9]	Group21	6.25	3	[Agt, Slc16a2, Tspo2]	YES
GO:0090136	epithelial cell-cell adhesion	GO_BiologicalProcess-EBI-UniProt-GOA-ACAP-ARAP_13.05.2021_00h00	0.000547671	0.038337	0.000547671	0.0147871	[4]	Group22	15.7895	3	[Ccn3, Cyp1b1, Thbs4]	NO
GO:0071603	endothelial cell-cell adhesion	GO_BiologicalProcess-EBI-UniProt-GOA-ACAP-ARAP_13.05.2021_00h00	6.25591e-07	7.88245e-05	0.000547671	0.0147871	[5]	Group22	100	3	[Ccn3, Cyp1b1, Thbs4]	YES
GO:0090075	relaxation of muscle	GO_BiologicalProcess-EBI-UniProt-GOA-ACAP-ARAP_13.05.2021_00h00	0.000279936	0.0212751	0.000279936	0.00783821	[4]	Group23	10.8108	4	[Actn3, Atp2a1, Sln, Ttn]	YES
GO:1901077	regulation of relaxation of muscle	GO_BiologicalProcess-EBI-UniProt-GOA-ACAP-ARAP_13.05.2021_00h00	0.000464124	0.0329528	0.000279936	0.00783821	[5, 6]	Group23	16.6667	3	[Actn3, Sln, Ttn]	NO
KEGG:04662	B cell receptor signaling pathway	KEGG_13.05.2021	0.00526115	0.168357	0.000948392	0.0199162	[-1]	Group24	4.93827	4	[Cd19, Cd79a, Cd79b, Cr2]	YES
GO:0030183	B cell differentiation	GO_BiologicalProcess-EBI-UniProt-GOA-ACAP-ARAP_13.05.2021_00h00	9.33302e-05	0.00783974	0.000948392	0.0199162	[5, 6, 7, 8, 9, 10, 11]	Group24	4.84848	8	[Cd19, Cd24a, Cd79a, Cd79b, Cr2, Igkc, Ms4a1, Pou2af1]	YES
KEGG:05143	African trypanosomiasis	KEGG_13.05.2021	0.000343989	0.0251112	3.25246e-07	1.36603e-05	[-1]	Group25	10.2564	4	[Hba-a1, Hba-a2, Hbb-b1, Hbb-bt]	NO
KEGG:05144	Malaria	KEGG_13.05.2021	2.95649e-08	4.34604e-06	3.25246e-07	1.36603e-05	[-1]	Group25	14.0351	8	[Comp, Csf3, Gypa, Hba-a1, Hba-a2, Hbb-b1, Hbb-bt, Thbs4]	YES
GO:0003012	muscle system process	GO_BiologicalProcess-EBI-UniProt-GOA-ACAP-ARAP_13.05.2021_00h00	2.38097e-29	4.09527e-27	2.38097e-29	1.26191e-27	[3]	Group26	9.02935	40	[Abat, Acta1, Actn2, Actn3, Agt, Atp2a1, Cacna1s, Casq1, Cmya5, Comp, Csrp3, Lmod2, Mb, Mlip, Mybpc1, Mybpc2, Myh1, Myh2, Myh4, Myh7, Myh8, Myl1, Myoc, Myom1, Myom2, Myom3, Pgam2, Prok2, Ryr1, Scn4a, Scn4b, Sln, Tcap, Tmod1, Tnnc2, Tnni2, Tnnt3, Trim63, Trim72, Ttn]	YES
GO:0006936	muscle contraction	GO_BiologicalProcess-EBI-UniProt-GOA-ACAP-ARAP_13.05.2021_00h00	3.57501e-27	6.11326e-25	2.38097e-29	1.26191e-27	[4]	Group26	10.5263	34	[Abat, Actn2, Actn3, Agt, Atp2a1, Cacna1s, Casq1, Comp, Csrp3, Lmod2, Mb, Mybpc1, Mybpc2, Myh1, Myh2, Myh4, Myh7, Myh8, Myl1, Myom1, Myom2, Myom3, Pgam2, Prok2, Ryr1, Scn4a, Scn4b, Tcap, Tmod1, Tnnc2, Tnni2, Tnnt3, Trim63, Ttn]	NO
GO:0042773	ATP synthesis coupled electron transport	GO_BiologicalProcess-EBI-UniProt-GOA-ACAP-ARAP_13.05.2021_00h00	0.0156313	0.187576	0.0156313	0.0781565	[4, 6, 7, 8]	Group27	4.91803	3	[Cox6a2, Proca1, Snca]	YES
GO:0042775	mitochondrial ATP synthesis coupled electron transport	GO_BiologicalProcess-EBI-UniProt-GOA-ACAP-ARAP_13.05.2021_00h00	0.0142961	0.200145	0.0156313	0.0781565	[5, 7, 8, 9]	Group27	5.08475	3	[Cox6a2, Proca1, Snca]	NO
GO:0010611	regulation of cardiac muscle hypertrophy	GO_BiologicalProcess-EBI-UniProt-GOA-ACAP-ARAP_13.05.2021_00h00	0.0241954	0.0725861	0.026891	0.026891	[4, 5, 6, 7]	Group28	4.16667	3	[Agt, Mlip, Trim63]	NO
GO:0014743	regulation of muscle hypertrophy	GO_BiologicalProcess-EBI-UniProt-GOA-ACAP-ARAP_13.05.2021_00h00	0.026891	0.026891	0.026891	0.026891	[5, 6]	Group28	4	3	[Agt, Mlip, Trim63]	YES
GO:0005272	sodium channel activity	GO_BiologicalProcess-EBI-UniProt-GOA-ACAP-ARAP_13.05.2021_00h00	0.00623571	0.193307	0.00623571	0.0935356	[7, 8, 9, 10, 11]	Group29	4.70588	4	[Agt, Fxyd6, Scn4a, Scn4b]	NO
GO:0017080	sodium channel regulator activity	GO_BiologicalProcess-EBI-UniProt-GOA-ACAP-ARAP_13.05.2021_00h00	0.00392057	0.13722	0.00623571	0.0935356	[7, 8, 9, 10, 11, 12]	Group29	8.10811	3	[Agt, Fxyd6, Scn4b]	YES
GO:0002062	chondrocyte differentiation	GO_BiologicalProcess-EBI-UniProt-GOA-ACAP-ARAP_13.05.2021_00h00	0.000553451	0.0381881	0.000553451	0.0143897	[4, 5, 6, 7]	Group30	5.08475	6	[Ccn3, Chadl, Col11a1, Comp, Efemp1, Sox6]	YES
GO:0032330	regulation of chondrocyte differentiation	GO_BiologicalProcess-EBI-UniProt-GOA-ACAP-ARAP_13.05.2021_00h00	0.011828	0.212903	0.000553451	0.0143897	[4, 5, 6, 7, 8]	Group30	5.45455	3	[Chadl, Efemp1, Sox6]	NO
GO:0007044	cell-substrate junction assembly	GO_BiologicalProcess-EBI-UniProt-GOA-ACAP-ARAP_13.05.2021_00h00	0.00985834	0.207025	0.00985834	0.1183	[6]	Group31	4.12371	4	[Actn2, Actn3, Apod, Myoc]	NO
GO:0048041	focal adhesion assembly	GO_BiologicalProcess-EBI-UniProt-GOA-ACAP-ARAP_13.05.2021_00h00	0.00649681	0.194904	0.00985834	0.1183	[5, 7]	Group31	4.65116	4	[Actn2, Actn3, Apod, Myoc]	YES
GO:0032946	positive regulation of mononuclear cell proliferation	GO_BiologicalProcess-EBI-UniProt-GOA-ACAP-ARAP_13.05.2021_00h00	0.00173055	0.088258	0.00173055	0.0328804	[5, 6, 7]	Group32	4.08163	6	[Ccl19, Cd24a, Ighd, Il1a, Slc4a1, Spta1]	NO
GO:0050671	positive regulation of lymphocyte proliferation	GO_BiologicalProcess-EBI-UniProt-GOA-ACAP-ARAP_13.05.2021_00h00	0.00161424	0.0839403	0.00173055	0.0328804	[5, 6, 7, 8]	Group32	4.13793	6	[Ccl19, Cd24a, Ighd, Il1a, Slc4a1, Spta1]	YES
GO:0042102	positive regulation of T cell proliferation	GO_BiologicalProcess-EBI-UniProt-GOA-ACAP-ARAP_13.05.2021_00h00	0.00214824	0.0988192	0.00173055	0.0328804	[6, 7, 8, 9]	Group32	4.7619	5	[Ccl19, Cd24a, Il1a, Slc4a1, Spta1]	NO
GO:0006941	striated muscle contraction	GO_BiologicalProcess-EBI-UniProt-GOA-ACAP-ARAP_13.05.2021_00h00	4.32972e-13	6.88426e-11	5.94935e-12	2.97468e-10	[5]	Group33	9.23913	17	[Actn3, Atp2a1, Cacna1s, Casq1, Csrp3, Mb, Myh7, Myh8, Myl1, Pgam2, Scn4a, Scn4b, Tcap, Tnnc2, Tnni2, Tnnt3, Ttn]	YES
GO:0060047	heart contraction	GO_BiologicalProcess-EBI-UniProt-GOA-ACAP-ARAP_13.05.2021_00h00	5.40109e-05	0.00464494	5.94935e-12	2.97468e-10	[5]	Group33	4.08163	10	[Agt, Atp2a1, Csrp3, Myh7, Myl1, Scn4b, Sgcg, Tcap, Tnni2, Ttn]	NO
GO:0060048	cardiac muscle contraction	GO_BiologicalProcess-EBI-UniProt-GOA-ACAP-ARAP_13.05.2021_00h00	3.06728e-05	0.00285257	5.94935e-12	2.97468e-10	[6]	Group33	5.67376	8	[Atp2a1, Csrp3, Myh7, Myl1, Scn4b, Tcap, Tnni2, Ttn]	YES
KEGG:05410	Hypertrophic cardiomyopathy	KEGG_13.05.2021	9.02011e-08	1.30792e-05	8.61585e-09	3.96329e-07	[-1]	Group34	9.89011	9	[Agt, Atp2a1, Cacna1s, Cacng1, Des, Itga11, Myh7, Sgcg, Ttn]	YES
KEGG:05412	Arrhythmogenic right ventricular cardiomyopathy	KEGG_13.05.2021	3.25246e-07	4.32578e-05	8.61585e-09	3.96329e-07	[-1]	Group34	10.3896	8	[Actn2, Actn3, Atp2a1, Cacna1s, Cacng1, Des, Itga11, Sgcg]	NO
KEGG:05414	Dilated cardiomyopathy	KEGG_13.05.2021	1.1974e-07	1.70031e-05	8.61585e-09	3.96329e-07	[-1]	Group34	9.57447	9	[Agt, Atp2a1, Cacna1s, Cacng1, Des, Itga11, Myh7, Sgcg, Ttn]	NO
GO:0006949	syncytium formation	GO_BiologicalProcess-EBI-UniProt-GOA-ACAP-ARAP_13.05.2021_00h00	0.0233311	0.0933245	0.0233311	0.0699934	[2, 3, 4, 5]	Group35	4.22535	3	[Adamts5, Cacna1s, Il1f9]	YES
GO:0000768	syncytium formation by plasma membrane fusion	GO_BiologicalProcess-EBI-UniProt-GOA-ACAP-ARAP_13.05.2021_00h00	0.0216541	0.10827	0.0233311	0.0699934	[3, 4, 5, 6]	Group35	4.34783	3	[Adamts5, Cacna1s, Il1f9]	NO
GO:0007520	myoblast fusion	GO_BiologicalProcess-EBI-UniProt-GOA-ACAP-ARAP_13.05.2021_00h00	0.00962605	0.211773	0.0233311	0.0699934	[4, 5, 6, 7]	Group35	5.88235	3	[Adamts5, Cacna1s, Il1f9]	NO
GO:0043500	muscle adaptation	GO_BiologicalProcess-EBI-UniProt-GOA-ACAP-ARAP_13.05.2021_00h00	2.49477e-08	3.69225e-06	2.49477e-08	1.12264e-06	[2, 4]	Group36	8.14815	11	[Acta1, Actn3, Agt, Cacna1s, Casq1, Cmya5, Mlip, Myh7, Myoc, Tcap, Trim63]	YES
GO:0043502	regulation of muscle adaptation	GO_BiologicalProcess-EBI-UniProt-GOA-ACAP-ARAP_13.05.2021_00h00	3.91784e-05	0.00348688	2.49477e-08	1.12264e-06	[3, 4, 5, 6]	Group36	6.54206	7	[Actn3, Agt, Casq1, Cmya5, Mlip, Myh7, Trim63]	NO
GO:0014874	response to stimulus involved in regulation of muscle adaptation	GO_BiologicalProcess-EBI-UniProt-GOA-ACAP-ARAP_13.05.2021_00h00	2.82434e-05	0.00265488	2.49477e-08	1.12264e-06	[2, 4, 5, 6, 7]	Group36	19.0476	4	[Actn3, Agt, Casq1, Trim63]	YES
GO:0045445	myoblast differentiation	GO_BiologicalProcess-EBI-UniProt-GOA-ACAP-ARAP_13.05.2021_00h00	0.000203641	0.015884	0.000203641	0.00610924	[4]	Group37	6.12245	6	[Ankrd2, Capn3, Csrp3, Il1f9, Klhl41, Smyd1]	NO
GO:0045661	regulation of myoblast differentiation	GO_BiologicalProcess-EBI-UniProt-GOA-ACAP-ARAP_13.05.2021_00h00	2.20558e-05	0.00213941	0.000203641	0.00610924	[4, 5]	Group37	9.09091	6	[Ankrd2, Capn3, Csrp3, Il1f9, Klhl41, Smyd1]	YES
GO:0045662	negative regulation of myoblast differentiation	GO_BiologicalProcess-EBI-UniProt-GOA-ACAP-ARAP_13.05.2021_00h00	0.00258261	0.113635	0.000203641	0.00610924	[4, 5, 6]	Group37	9.375	3	[Ankrd2, Csrp3, Il1f9]	NO
GO:0033630	positive regulation of cell adhesion mediated by integrin	GO_BiologicalProcess-EBI-UniProt-GOA-ACAP-ARAP_13.05.2021_00h00	0.000975967	0.058558	6.88873e-05	0.00234217	[4, 5, 6]	Group38	13.0435	3	[Ccl21a, Cd24a, Cxcl13]	NO
GO:0042100	B cell proliferation	GO_BiologicalProcess-EBI-UniProt-GOA-ACAP-ARAP_13.05.2021_00h00	0.000553451	0.0381881	6.88873e-05	0.00234217	[5, 6]	Group38	5.08475	6	[Cd19, Cd24a, Cd79a, Cr2, Ighd, Mzb1]	YES
GO:0033622	integrin activation	GO_BiologicalProcess-EBI-UniProt-GOA-ACAP-ARAP_13.05.2021_00h00	0.00157174	0.0833022	6.88873e-05	0.00234217	[6]	Group38	11.1111	3	[Cd24a, Cxcl13, Mzb1]	NO
GO:0030888	regulation of B cell proliferation	GO_BiologicalProcess-EBI-UniProt-GOA-ACAP-ARAP_13.05.2021_00h00	0.0241954	0.0725861	6.88873e-05	0.00234217	[6, 7, 8]	Group38	4.16667	3	[Cd24a, Ighd, Mzb1]	NO
GO:0002262	myeloid cell homeostasis	GO_BiologicalProcess-EBI-UniProt-GOA-ACAP-ARAP_13.05.2021_00h00	7.93974e-06	0.000865432	3.94117e-05	0.00137941	[2, 5]	Group39	5.10204	10	[Alas2, Cd24a, Epb42, Hba-a1, Hbb-b1, Mb, Rhag, Slc4a1, Sox6, Tspo2]	NO
GO:0034101	erythrocyte homeostasis	GO_BiologicalProcess-EBI-UniProt-GOA-ACAP-ARAP_13.05.2021_00h00	1.02398e-06	0.000124925	3.94117e-05	0.00137941	[3, 6]	Group39	6.41026	10	[Alas2, Cd24a, Epb42, Hba-a1, Hbb-b1, Mb, Rhag, Slc4a1, Sox6, Tspo2]	NO
GO:0030218	erythrocyte differentiation	GO_BiologicalProcess-EBI-UniProt-GOA-ACAP-ARAP_13.05.2021_00h00	4.68859e-06	0.0005345	3.94117e-05	0.00137941	[4, 5, 6, 7, 8, 9]	Group39	6.2069	9	[Alas2, Epb42, Hba-a1, Hbb-b1, Mb, Rhag, Slc4a1, Sox6, Tspo2]	NO
GO:0061515	myeloid cell development	GO_BiologicalProcess-EBI-UniProt-GOA-ACAP-ARAP_13.05.2021_00h00	1.36479e-05	0.00143303	3.94117e-05	0.00137941	[4, 5, 6, 7, 8, 9]	Group39	7.69231	7	[Alas2, Epb42, Hba-a1, Hbb-b1, Rhag, Slc4a1, Sox6]	NO
GO:0048821	erythrocyte development	GO_BiologicalProcess-EBI-UniProt-GOA-ACAP-ARAP_13.05.2021_00h00	1.45754e-07	2.02598e-05	3.94117e-05	0.00137941	[5, 6, 7, 8, 9, 10]	Group39	14.8936	7	[Alas2, Epb42, Hba-a1, Hbb-b1, Rhag, Slc4a1, Sox6]	YES
GO:0014870	response to muscle inactivity	GO_BiologicalProcess-EBI-UniProt-GOA-ACAP-ARAP_13.05.2021_00h00	0.000167906	0.0136004	3.91784e-05	0.00141042	[3]	Group40	23.0769	3	[Actn3, Casq1, Trim63]	NO
GO:0043502	regulation of muscle adaptation	GO_BiologicalProcess-EBI-UniProt-GOA-ACAP-ARAP_13.05.2021_00h00	3.91784e-05	0.00348688	3.91784e-05	0.00141042	[3, 4, 5, 6]	Group40	6.54206	7	[Actn3, Agt, Casq1, Cmya5, Mlip, Myh7, Trim63]	NO
GO:0014874	response to stimulus involved in regulation of muscle adaptation	GO_BiologicalProcess-EBI-UniProt-GOA-ACAP-ARAP_13.05.2021_00h00	2.82434e-05	0.00265488	3.91784e-05	0.00141042	[2, 4, 5, 6, 7]	Group40	19.0476	4	[Actn3, Agt, Casq1, Trim63]	YES
GO:0014877	response to muscle inactivity involved in regulation of muscle adaptation	GO_BiologicalProcess-EBI-UniProt-GOA-ACAP-ARAP_13.05.2021_00h00	0.000167906	0.0136004	3.91784e-05	0.00141042	[3, 4, 5, 6, 7, 8]	Group40	23.0769	3	[Actn3, Casq1, Trim63]	NO
GO:0014894	response to denervation involved in regulation of muscle adaptation	GO_BiologicalProcess-EBI-UniProt-GOA-ACAP-ARAP_13.05.2021_00h00	0.000167906	0.0136004	3.91784e-05	0.00141042	[4, 5, 6, 7, 8, 9]	Group40	23.0769	3	[Actn3, Casq1, Trim63]	NO
GO:0048260	positive regulation of receptor-mediated endocytosis	GO_BiologicalProcess-EBI-UniProt-GOA-ACAP-ARAP_13.05.2021_00h00	0.0177616	0.159854	0.00461966	0.0739146	[4, 5, 6, 7, 8]	Group41	4.6875	3	[Ccl19, Ccl21a, Sfrp4]	NO
GO:1902622	regulation of neutrophil migration	GO_BiologicalProcess-EBI-UniProt-GOA-ACAP-ARAP_13.05.2021_00h00	0.000828805	0.0530435	0.00461966	0.0739146	[4, 5, 6, 7, 8, 9]	Group41	8.16327	4	[Ccl19, Ccl21a, Il1a, Thbs4]	NO
GO:1902624	positive regulation of neutrophil migration	GO_BiologicalProcess-EBI-UniProt-GOA-ACAP-ARAP_13.05.2021_00h00	0.000279936	0.0212751	0.00461966	0.0739146	[4, 5, 6, 7, 8, 9, 10]	Group41	10.8108	4	[Ccl19, Ccl21a, Il1a, Thbs4]	YES
GO:0046328	regulation of JNK cascade	GO_BiologicalProcess-EBI-UniProt-GOA-ACAP-ARAP_13.05.2021_00h00	0.00130073	0.0741415	0.00461966	0.0739146	[6, 7, 8, 9]	Group41	4.31655	6	[Ccl19, Ccl21a, Dact1, Il1a, Mmp8, Sfrp4]	NO
GO:0046330	positive regulation of JNK cascade	GO_BiologicalProcess-EBI-UniProt-GOA-ACAP-ARAP_13.05.2021_00h00	0.00821645	0.205411	0.00461966	0.0739146	[7, 8, 9, 10]	Group41	4.34783	4	[Ccl19, Ccl21a, Il1a, Mmp8]	NO
GO:0015669	gas transport	GO_BiologicalProcess-EBI-UniProt-GOA-ACAP-ARAP_13.05.2021_00h00	4.91433e-05	0.00432461	0.00206006	0.037081	[4]	Group42	16.6667	4	[Hba-a1, Hbb-b1, Mb, Rhag]	YES
GO:0042743	hydrogen peroxide metabolic process	GO_BiologicalProcess-EBI-UniProt-GOA-ACAP-ARAP_13.05.2021_00h00	0.0142961	0.200145	0.00206006	0.037081	[4]	Group42	5.08475	3	[Hba-a1, Hbb-b1, Snca]	NO
GO:0042744	hydrogen peroxide catabolic process	GO_BiologicalProcess-EBI-UniProt-GOA-ACAP-ARAP_13.05.2021_00h00	0.00214077	0.100616	0.00206006	0.037081	[4, 5]	Group42	10	3	[Hba-a1, Hbb-b1, Snca]	NO
GO:0015671	oxygen transport	GO_BiologicalProcess-EBI-UniProt-GOA-ACAP-ARAP_13.05.2021_00h00	0.000263758	0.0203093	0.00206006	0.037081	[5]	Group42	20	3	[Hba-a1, Hbb-b1, Mb]	NO
GO:0005344	oxygen carrier activity	GO_BiologicalProcess-EBI-UniProt-GOA-ACAP-ARAP_13.05.2021_00h00	0.000263758	0.0203093	0.00206006	0.037081	[6]	Group42	20	3	[Hba-a1, Hbb-b1, Mb]	NO
GO:0004601	peroxidase activity	GO_BiologicalProcess-EBI-UniProt-GOA-ACAP-ARAP_13.05.2021_00h00	0.0177616	0.159854	0.00206006	0.037081	[5, 8]	Group42	4.6875	3	[Hba-a1, Hbb-b1, Snca]	NO
GO:0043500	muscle adaptation	GO_BiologicalProcess-EBI-UniProt-GOA-ACAP-ARAP_13.05.2021_00h00	2.49477e-08	3.69225e-06	9.01968e-10	4.32945e-08	[2, 4]	Group43	8.14815	11	[Acta1, Actn3, Agt, Cacna1s, Casq1, Cmya5, Mlip, Myh7, Myoc, Tcap, Trim63]	YES
GO:0014888	striated muscle adaptation	GO_BiologicalProcess-EBI-UniProt-GOA-ACAP-ARAP_13.05.2021_00h00	8.03911e-10	1.22194e-07	9.01968e-10	4.32945e-08	[3, 5]	Group43	16.6667	9	[Acta1, Actn3, Cacna1s, Cmya5, Mlip, Myh7, Myoc, Tcap, Trim63]	YES
GO:0014896	muscle hypertrophy	GO_BiologicalProcess-EBI-UniProt-GOA-ACAP-ARAP_13.05.2021_00h00	6.49256e-06	0.000720674	9.01968e-10	4.32945e-08	[4]	Group43	7.01754	8	[Agt, Csrp3, Mlip, Myh7, Myoc, Tcap, Trim63, Ttn]	NO
GO:0043502	regulation of muscle adaptation	GO_BiologicalProcess-EBI-UniProt-GOA-ACAP-ARAP_13.05.2021_00h00	3.91784e-05	0.00348688	9.01968e-10	4.32945e-08	[3, 4, 5, 6]	Group43	6.54206	7	[Actn3, Agt, Casq1, Cmya5, Mlip, Myh7, Trim63]	NO
GO:0014897	striated muscle hypertrophy	GO_BiologicalProcess-EBI-UniProt-GOA-ACAP-ARAP_13.05.2021_00h00	5.69198e-06	0.000643194	9.01968e-10	4.32945e-08	[5]	Group43	7.14286	8	[Agt, Csrp3, Mlip, Myh7, Myoc, Tcap, Trim63, Ttn]	NO
GO:0043501	skeletal muscle adaptation	GO_BiologicalProcess-EBI-UniProt-GOA-ACAP-ARAP_13.05.2021_00h00	4.12118e-09	6.18178e-07	9.01968e-10	4.32945e-08	[4, 6]	Group43	24.1379	7	[Acta1, Actn3, Cacna1s, Cmya5, Myh7, Myoc, Trim63]	NO
GO:0003300	cardiac muscle hypertrophy	GO_BiologicalProcess-EBI-UniProt-GOA-ACAP-ARAP_13.05.2021_00h00	3.91784e-05	0.00348688	9.01968e-10	4.32945e-08	[6]	Group43	6.54206	7	[Agt, Csrp3, Mlip, Myh7, Tcap, Trim63, Ttn]	NO
GO:0030832	regulation of actin filament length	GO_BiologicalProcess-EBI-UniProt-GOA-ACAP-ARAP_13.05.2021_00h00	0.000347791	0.025041	0.00013017	0.00403528	[5, 6, 7, 8]	Group44	4	8	[Actn2, Ccl21a, Csf3, Eln, Lmod2, Neb, Spta1, Tmod1]	YES
GO:0032272	negative regulation of protein polymerization	GO_BiologicalProcess-EBI-UniProt-GOA-ACAP-ARAP_13.05.2021_00h00	0.00761356	0.21318	0.00013017	0.00403528	[5, 6, 7, 8, 9]	Group44	4.44444	4	[Lmod2, Snca, Spta1, Tmod1]	NO
GO:0030042	actin filament depolymerization	GO_BiologicalProcess-EBI-UniProt-GOA-ACAP-ARAP_13.05.2021_00h00	0.00265956	0.114361	0.00013017	0.00403528	[6, 7, 8, 9]	Group44	5.97015	4	[Actn2, Lmod2, Spta1, Tmod1]	NO
GO:0030834	regulation of actin filament depolymerization	GO_BiologicalProcess-EBI-UniProt-GOA-ACAP-ARAP_13.05.2021_00h00	0.00200105	0.0980515	0.00013017	0.00403528	[6, 7, 8, 9, 10]	Group44	6.45161	4	[Actn2, Lmod2, Spta1, Tmod1]	NO
GO:0030835	negative regulation of actin filament depolymerization	GO_BiologicalProcess-EBI-UniProt-GOA-ACAP-ARAP_13.05.2021_00h00	0.010694	0.203187	0.00013017	0.00403528	[5, 6, 7, 8, 9, 10, 11]	Group44	5.66038	3	[Lmod2, Spta1, Tmod1]	NO
GO:0030837	negative regulation of actin filament polymerization	GO_BiologicalProcess-EBI-UniProt-GOA-ACAP-ARAP_13.05.2021_00h00	0.0259753	0.0519507	0.00013017	0.00403528	[5, 6, 7, 8, 9, 10, 11]	Group44	4.05405	3	[Lmod2, Spta1, Tmod1]	NO
GO:0051693	actin filament capping	GO_BiologicalProcess-EBI-UniProt-GOA-ACAP-ARAP_13.05.2021_00h00	0.0076848	0.20749	0.00013017	0.00403528	[6, 7, 8, 9, 10, 11, 12]	Group44	6.38298	3	[Lmod2, Spta1, Tmod1]	NO
GO:0051147	regulation of muscle cell differentiation	GO_BiologicalProcess-EBI-UniProt-GOA-ACAP-ARAP_13.05.2021_00h00	0.00033772	0.0249913	1.03594e-07	4.55813e-06	[4, 5]	Group45	4.63576	7	[Actn3, Ankrd2, Ccn3, Csrp3, Smyd1, Sox6, Trim72]	NO
GO:0051148	negative regulation of muscle cell differentiation	GO_BiologicalProcess-EBI-UniProt-GOA-ACAP-ARAP_13.05.2021_00h00	0.00265956	0.114361	1.03594e-07	4.55813e-06	[4, 5, 6]	Group45	5.97015	4	[Ankrd2, Ccn3, Sox6, Trim72]	NO
GO:0051149	positive regulation of muscle cell differentiation	GO_BiologicalProcess-EBI-UniProt-GOA-ACAP-ARAP_13.05.2021_00h00	0.0259753	0.0519507	1.03594e-07	4.55813e-06	[4, 5, 6]	Group45	4.05405	3	[Actn3, Csrp3, Smyd1]	NO
GO:0051153	regulation of striated muscle cell differentiation	GO_BiologicalProcess-EBI-UniProt-GOA-ACAP-ARAP_13.05.2021_00h00	2.69838e-05	0.00256346	1.03594e-07	4.55813e-06	[5, 6]	Group45	6.93069	7	[Actn3, Ankrd2, Ccn3, Csrp3, Smyd1, Sox6, Trim72]	NO
GO:0014902	myotube differentiation	GO_BiologicalProcess-EBI-UniProt-GOA-ACAP-ARAP_13.05.2021_00h00	1.356e-09	2.04756e-07	1.03594e-07	4.55813e-06	[6]	Group45	9.23077	12	[Acta1, Actn3, Adamts5, Ankrd2, Cacna1s, Ccn3, Csrp3, Il1f9, Klhl41, Ryr1, Smyd1, Trim72]	YES
GO:0051154	negative regulation of striated muscle cell differentiation	GO_BiologicalProcess-EBI-UniProt-GOA-ACAP-ARAP_13.05.2021_00h00	0.000343989	0.0251112	1.03594e-07	4.55813e-06	[5, 6, 7]	Group45	10.2564	4	[Ankrd2, Ccn3, Sox6, Trim72]	NO
GO:0051155	positive regulation of striated muscle cell differentiation	GO_BiologicalProcess-EBI-UniProt-GOA-ACAP-ARAP_13.05.2021_00h00	0.0130285	0.208455	1.03594e-07	4.55813e-06	[5, 6, 7]	Group45	5.26316	3	[Actn3, Csrp3, Smyd1]	NO
GO:0010830	regulation of myotube differentiation	GO_BiologicalProcess-EBI-UniProt-GOA-ACAP-ARAP_13.05.2021_00h00	2.00397e-06	0.00024248	1.03594e-07	4.55813e-06	[6, 7]	Group45	13.6364	6	[Actn3, Ankrd2, Ccn3, Csrp3, Smyd1, Trim72]	NO
GO:0010832	negative regulation of myotube differentiation	GO_BiologicalProcess-EBI-UniProt-GOA-ACAP-ARAP_13.05.2021_00h00	0.000263758	0.0203093	1.03594e-07	4.55813e-06	[6, 7, 8]	Group45	20	3	[Ankrd2, Ccn3, Trim72]	NO
GO:0009712	catechol-containing compound metabolic process	GO_BiologicalProcess-EBI-UniProt-GOA-ACAP-ARAP_13.05.2021_00h00	0.0156313	0.187576	0.0138763	0.0832577	[5]	Group46	4.91803	3	[Abat, Snca, Sult1a1]	NO
GO:0032890	regulation of organic acid transport	GO_BiologicalProcess-EBI-UniProt-GOA-ACAP-ARAP_13.05.2021_00h00	0.00852929	0.204703	0.0138763	0.0832577	[4, 5, 6]	Group46	4.30108	4	[Abat, Agt, Il1a, Snca]	NO
GO:0032892	positive regulation of organic acid transport	GO_BiologicalProcess-EBI-UniProt-GOA-ACAP-ARAP_13.05.2021_00h00	0.0124199	0.211138	0.0138763	0.0832577	[3, 4, 5, 6, 7]	Group46	5.35714	3	[Abat, Agt, Il1a]	NO
GO:0044070	regulation of anion transport	GO_BiologicalProcess-EBI-UniProt-GOA-ACAP-ARAP_13.05.2021_00h00	0.00369104	0.132877	0.0138763	0.0832577	[5, 6]	Group46	4.20168	5	[Abat, Agt, Il1a, Sfrp4, Snca]	NO
GO:1903793	positive regulation of anion transport	GO_BiologicalProcess-EBI-UniProt-GOA-ACAP-ARAP_13.05.2021_00h00	0.0149552	0.194418	0.0138763	0.0832577	[4, 5, 6, 7]	Group46	5	3	[Abat, Agt, Il1a]	NO
GO:0050432	catecholamine secretion	GO_BiologicalProcess-EBI-UniProt-GOA-ACAP-ARAP_13.05.2021_00h00	0.0233311	0.0933245	0.0138763	0.0832577	[4, 6, 7]	Group46	4.22535	3	[Abat, Agt, Snca]	YES
GO:0010517	regulation of phospholipase activity	GO_BiologicalProcess-EBI-UniProt-GOA-ACAP-ARAP_13.05.2021_00h00	0.0149552	0.194418	0.0138763	0.0832577	[6]	Group46	5	3	[Agt, Ms4a1, Snca]	NO
GO:0050433	regulation of catecholamine secretion	GO_BiologicalProcess-EBI-UniProt-GOA-ACAP-ARAP_13.05.2021_00h00	0.0208413	0.125048	0.0138763	0.0832577	[4, 5, 6, 7, 8]	Group46	4.41176	3	[Abat, Agt, Snca]	NO
GO:0051955	regulation of amino acid transport	GO_BiologicalProcess-EBI-UniProt-GOA-ACAP-ARAP_13.05.2021_00h00	0.011828	0.212903	0.0138763	0.0832577	[5, 6, 7]	Group46	5.45455	3	[Abat, Agt, Snca]	NO
GO:0006584	catecholamine metabolic process	GO_BiologicalProcess-EBI-UniProt-GOA-ACAP-ARAP_13.05.2021_00h00	0.0156313	0.187576	0.0138763	0.0832577	[6, 7]	Group46	4.91803	3	[Abat, Snca, Sult1a1]	NO
GO:0033627	cell adhesion mediated by integrin	GO_BiologicalProcess-EBI-UniProt-GOA-ACAP-ARAP_13.05.2021_00h00	3.63441e-05	0.00327097	9.49589e-05	0.00303869	[3]	Group47	8.33333	6	[Ccl21a, Ccn3, Cd24a, Cxcl13, Cyp1b1, Itga11]	YES
GO:0033628	regulation of cell adhesion mediated by integrin	GO_BiologicalProcess-EBI-UniProt-GOA-ACAP-ARAP_13.05.2021_00h00	0.0007071	0.0459615	9.49589e-05	0.00303869	[4, 5]	Group47	8.51064	4	[Ccl21a, Cd24a, Cxcl13, Cyp1b1]	NO
GO:0033630	positive regulation of cell adhesion mediated by integrin	GO_BiologicalProcess-EBI-UniProt-GOA-ACAP-ARAP_13.05.2021_00h00	0.000975967	0.058558	9.49589e-05	0.00303869	[4, 5, 6]	Group47	13.0435	3	[Ccl21a, Cd24a, Cxcl13]	NO
GO:0031294	lymphocyte costimulation	GO_BiologicalProcess-EBI-UniProt-GOA-ACAP-ARAP_13.05.2021_00h00	0.00334421	0.130424	9.49589e-05	0.00303869	[2, 5, 6, 7, 8]	Group47	8.57143	3	[Ccl19, Ccl21a, Cd24a]	NO
GO:0008009	chemokine activity	GO_BiologicalProcess-EBI-UniProt-GOA-ACAP-ARAP_13.05.2021_00h00	0.0076848	0.20749	9.49589e-05	0.00303869	[5, 6, 7]	Group47	6.38298	3	[Ccl19, Ccl21a, Cxcl13]	NO
GO:0033622	integrin activation	GO_BiologicalProcess-EBI-UniProt-GOA-ACAP-ARAP_13.05.2021_00h00	0.00157174	0.0833022	9.49589e-05	0.00303869	[6]	Group47	11.1111	3	[Cd24a, Cxcl13, Mzb1]	NO
GO:0048247	lymphocyte chemotaxis	GO_BiologicalProcess-EBI-UniProt-GOA-ACAP-ARAP_13.05.2021_00h00	0.0149552	0.194418	9.49589e-05	0.00303869	[4, 5, 6, 7, 8]	Group47	5	3	[Ccl19, Ccl21a, Cxcl13]	NO
GO:0031295	T cell costimulation	GO_BiologicalProcess-EBI-UniProt-GOA-ACAP-ARAP_13.05.2021_00h00	0.00258261	0.113635	9.49589e-05	0.00303869	[3, 6, 7, 8, 9]	Group47	9.375	3	[Ccl19, Ccl21a, Cd24a]	NO
GO:0072678	T cell migration	GO_BiologicalProcess-EBI-UniProt-GOA-ACAP-ARAP_13.05.2021_00h00	0.0177616	0.159854	9.49589e-05	0.00303869	[5, 7, 8]	Group47	4.6875	3	[Apod, Ccl21a, Cxcl13]	NO
GO:2000401	regulation of lymphocyte migration	GO_BiologicalProcess-EBI-UniProt-GOA-ACAP-ARAP_13.05.2021_00h00	0.0185058	0.148047	9.49589e-05	0.00303869	[5, 6, 7, 8, 9]	Group47	4.61538	3	[Apod, Ccl21a, Cxcl13]	NO
GO:2000404	regulation of T cell migration	GO_BiologicalProcess-EBI-UniProt-GOA-ACAP-ARAP_13.05.2021_00h00	0.00814604	0.211797	9.49589e-05	0.00303869	[6, 7, 8, 9, 10]	Group47	6.25	3	[Apod, Ccl21a, Cxcl13]	NO
GO:0051281	positive regulation of release of sequestered calcium ion into cytosol	GO_BiologicalProcess-EBI-UniProt-GOA-ACAP-ARAP_13.05.2021_00h00	0.000828805	0.0530435	1.63676e-05	0.000638337	[4, 5, 6, 7, 8, 9, 10, 11, 12, 13, 14, 15, 16]	Group48	8.16327	4	[Capn3, Casq1, Cd19, Snca]	NO
GO:0051208	sequestering of calcium ion	GO_BiologicalProcess-EBI-UniProt-GOA-ACAP-ARAP_13.05.2021_00h00	2.24217e-05	0.00215248	1.63676e-05	0.000638337	[3, 4, 8, 10]	Group48	5.92593	8	[Capn3, Casq1, Ccl19, Ccl21a, Cd19, Ms4a1, Ryr1, Snca]	NO
GO:0051282	regulation of sequestering of calcium ion	GO_BiologicalProcess-EBI-UniProt-GOA-ACAP-ARAP_13.05.2021_00h00	2.01248e-05	0.00201248	1.63676e-05	0.000638337	[3, 4, 5, 9, 11]	Group48	6.01504	8	[Capn3, Casq1, Ccl19, Ccl21a, Cd19, Ms4a1, Ryr1, Snca]	NO
GO:0051283	negative regulation of sequestering of calcium ion	GO_BiologicalProcess-EBI-UniProt-GOA-ACAP-ARAP_13.05.2021_00h00	1.80287e-05	0.00183893	1.63676e-05	0.000638337	[3, 4, 5, 6, 9, 10, 11, 12]	Group48	6.10687	8	[Capn3, Casq1, Ccl19, Ccl21a, Cd19, Ms4a1, Ryr1, Snca]	NO
GO:1903169	regulation of calcium ion transmembrane transport	GO_BiologicalProcess-EBI-UniProt-GOA-ACAP-ARAP_13.05.2021_00h00	0.000190741	0.0150685	1.63676e-05	0.000638337	[6, 7, 8, 9]	Group48	4.37158	8	[Atp2a1, Cacng1, Capn3, Casq1, Cd19, Ms4a1, Sln, Snca]	NO
GO:1904427	positive regulation of calcium ion transmembrane transport	GO_BiologicalProcess-EBI-UniProt-GOA-ACAP-ARAP_13.05.2021_00h00	0.00144671	0.0795688	1.63676e-05	0.000638337	[5, 6, 7, 8, 9, 10]	Group48	5.20833	5	[Atp2a1, Capn3, Casq1, Cd19, Snca]	NO
GO:0010522	regulation of calcium ion transport into cytosol	GO_BiologicalProcess-EBI-UniProt-GOA-ACAP-ARAP_13.05.2021_00h00	0.00356027	0.13529	1.63676e-05	0.000638337	[3, 4, 5, 7, 8, 9, 10, 11, 13]	Group48	4.23729	5	[Capn3, Casq1, Cd19, Ms4a1, Snca]	NO
GO:0010524	positive regulation of calcium ion transport into cytosol	GO_BiologicalProcess-EBI-UniProt-GOA-ACAP-ARAP_13.05.2021_00h00	0.00311872	0.124749	1.63676e-05	0.000638337	[3, 4, 5, 6, 7, 8, 9, 10, 11, 12, 13, 14]	Group48	5.71429	4	[Capn3, Casq1, Cd19, Snca]	NO
GO:0060402	calcium ion transport into cytosol	GO_BiologicalProcess-EBI-UniProt-GOA-ACAP-ARAP_13.05.2021_00h00	0.000157775	0.0129376	1.63676e-05	0.000638337	[4, 9, 10, 12]	Group48	4.49438	8	[Capn3, Casq1, Ccl19, Ccl21a, Cd19, Ms4a1, Ryr1, Snca]	NO
GO:0051209	release of sequestered calcium ion into cytosol	GO_BiologicalProcess-EBI-UniProt-GOA-ACAP-ARAP_13.05.2021_00h00	1.70515e-05	0.00175631	1.63676e-05	0.000638337	[4, 5, 6, 7, 8, 10, 11, 12, 13, 14]	Group48	6.15385	8	[Capn3, Casq1, Ccl19, Ccl21a, Cd19, Ms4a1, Ryr1, Snca]	YES
GO:0097553	calcium ion transmembrane import into cytosol	GO_BiologicalProcess-EBI-UniProt-GOA-ACAP-ARAP_13.05.2021_00h00	6.29762e-05	0.00535298	1.63676e-05	0.000638337	[5, 7, 9, 10, 11, 13]	Group48	5.12821	8	[Capn3, Casq1, Ccl19, Ccl21a, Cd19, Ms4a1, Ryr1, Snca]	NO
GO:0051279	regulation of release of sequestered calcium ion into cytosol	GO_BiologicalProcess-EBI-UniProt-GOA-ACAP-ARAP_13.05.2021_00h00	0.00113925	0.0672157	1.63676e-05	0.000638337	[4, 5, 6, 7, 8, 9, 10, 11, 12, 13, 14, 15]	Group48	5.49451	5	[Capn3, Casq1, Cd19, Ms4a1, Snca]	NO
GO:0050881	musculoskeletal movement	GO_BiologicalProcess-EBI-UniProt-GOA-ACAP-ARAP_13.05.2021_00h00	3.73003e-13	5.96805e-11	7.55492e-14	3.85301e-12	[3, 5]	Group49	18.1818	12	[Actn3, Atp2a1, Casq1, Comp, Mb, Myh7, Myh8, Scn4a, Tcap, Tnnc2, Tnni2, Tnnt3]	NO
GO:0050905	neuromuscular process	GO_BiologicalProcess-EBI-UniProt-GOA-ACAP-ARAP_13.05.2021_00h00	1.70698e-07	2.35563e-05	7.55492e-14	3.85301e-12	[4]	Group49	6	12	[Actn3, Atp2a1, Casq1, Comp, Mb, Myh7, Myh8, Scn4a, Tcap, Tnnc2, Tnni2, Tnnt3]	NO
GO:0090257	regulation of muscle system process	GO_BiologicalProcess-EBI-UniProt-GOA-ACAP-ARAP_13.05.2021_00h00	1.03935e-10	1.60061e-08	7.55492e-14	3.85301e-12	[4, 5]	Group49	6.56371	17	[Abat, Actn3, Agt, Atp2a1, Casq1, Cmya5, Mlip, Myh7, Prok2, Ryr1, Scn4a, Sln, Tnnc2, Tnni2, Tnnt3, Trim63, Ttn]	NO
GO:0003009	skeletal muscle contraction	GO_BiologicalProcess-EBI-UniProt-GOA-ACAP-ARAP_13.05.2021_00h00	2.40444e-13	3.87115e-11	7.55492e-14	3.85301e-12	[4, 6]	Group49	22.9167	11	[Actn3, Atp2a1, Casq1, Mb, Myh7, Myh8, Scn4a, Tcap, Tnnc2, Tnni2, Tnnt3]	YES
GO:0006941	striated muscle contraction	GO_BiologicalProcess-EBI-UniProt-GOA-ACAP-ARAP_13.05.2021_00h00	4.32972e-13	6.88426e-11	7.55492e-14	3.85301e-12	[5]	Group49	9.23913	17	[Actn3, Atp2a1, Cacna1s, Casq1, Csrp3, Mb, Myh7, Myh8, Myl1, Pgam2, Scn4a, Scn4b, Tcap, Tnnc2, Tnni2, Tnnt3, Ttn]	YES
GO:0006937	regulation of muscle contraction	GO_BiologicalProcess-EBI-UniProt-GOA-ACAP-ARAP_13.05.2021_00h00	2.08581e-07	2.85756e-05	7.55492e-14	3.85301e-12	[5, 6]	Group49	6.62651	11	[Abat, Actn3, Atp2a1, Casq1, Myh7, Prok2, Ryr1, Scn4a, Tnnc2, Tnni2, Tnnt3]	NO
GO:0014733	regulation of skeletal muscle adaptation	GO_BiologicalProcess-EBI-UniProt-GOA-ACAP-ARAP_13.05.2021_00h00	0.000263758	0.0203093	7.55492e-14	3.85301e-12	[4, 5, 6, 7]	Group49	20	3	[Actn3, Cmya5, Myh7]	NO
GO:0003010	voluntary skeletal muscle contraction	GO_BiologicalProcess-EBI-UniProt-GOA-ACAP-ARAP_13.05.2021_00h00	3.60562e-07	4.75942e-05	7.55492e-14	3.85301e-12	[5, 7]	Group49	50	4	[Actn3, Atp2a1, Mb, Myh7]	NO
GO:0060048	cardiac muscle contraction	GO_BiologicalProcess-EBI-UniProt-GOA-ACAP-ARAP_13.05.2021_00h00	3.06728e-05	0.00285257	7.55492e-14	3.85301e-12	[6]	Group49	5.67376	8	[Atp2a1, Csrp3, Myh7, Myl1, Scn4b, Tcap, Tnni2, Ttn]	YES
GO:0006942	regulation of striated muscle contraction	GO_BiologicalProcess-EBI-UniProt-GOA-ACAP-ARAP_13.05.2021_00h00	0.000143938	0.0119468	7.55492e-14	3.85301e-12	[6, 7]	Group49	6.52174	6	[Actn3, Atp2a1, Casq1, Myh7, Scn4a, Tnnt3]	NO
GO:0014819	regulation of skeletal muscle contraction	GO_BiologicalProcess-EBI-UniProt-GOA-ACAP-ARAP_13.05.2021_00h00	1.24655e-07	1.75763e-05	7.55492e-14	3.85301e-12	[5, 7, 8]	Group49	33.3333	5	[Actn3, Atp2a1, Casq1, Myh7, Scn4a]	NO
GO:0014721	twitch skeletal muscle contraction	GO_BiologicalProcess-EBI-UniProt-GOA-ACAP-ARAP_13.05.2021_00h00	3.60562e-07	4.75942e-05	7.55492e-14	3.85301e-12	[6, 8]	Group49	50	4	[Actn3, Atp2a1, Mb, Myh7]	NO
GO:0014724	regulation of twitch skeletal muscle contraction	GO_BiologicalProcess-EBI-UniProt-GOA-ACAP-ARAP_13.05.2021_00h00	6.1768e-06	0.000691802	7.55492e-14	3.85301e-12	[6, 7, 8, 9]	Group49	60	3	[Actn3, Atp2a1, Myh7]	NO
GO:0061061	muscle structure development	GO_BiologicalProcess-EBI-UniProt-GOA-ACAP-ARAP_13.05.2021_00h00	5.76738e-21	9.80454e-19	1.31779e-17	6.8525e-16	[3]	Group50	5.58739	39	[Acta1, Actn2, Actn3, Adamts5, Agt, Ankrd2, Cacna1s, Capn3, Casq1, Ccn3, Col11a1, Comp, Cryab, Csrp3, Des, Eln, Fhl1, Il1f9, Klhl41, Ldb3, Lmod2, Myh7, Mylpf, Myom1, Myom2, Neb, Nrap, Pdlim3, Prok2, Ryr1, Smyd1, Sox6, Tcap, Tmod1, Tnnt3, Trim72, Ttn, Unc45b, Xirp1]	YES
GO:0010927	cellular component assembly involved in morphogenesis	GO_BiologicalProcess-EBI-UniProt-GOA-ACAP-ARAP_13.05.2021_00h00	1.43953e-14	2.34644e-12	1.31779e-17	6.8525e-16	[3, 4, 5]	Group50	12.6984	16	[Acta1, Actn2, Capn3, Casq1, Csrp3, Klhl41, Ldb3, Lmod2, Myom2, Neb, Nrap, Tcap, Tmod1, Tnnt3, Ttn, Xirp1]	NO
GO:0042692	muscle cell differentiation	GO_BiologicalProcess-EBI-UniProt-GOA-ACAP-ARAP_13.05.2021_00h00	2.41879e-18	4.01518e-16	1.31779e-17	6.8525e-16	[4]	Group50	7.02179	29	[Acta1, Actn2, Actn3, Adamts5, Agt, Ankrd2, Cacna1s, Capn3, Casq1, Ccn3, Comp, Csrp3, Il1f9, Klhl41, Ldb3, Lmod2, Myom2, Neb, Nrap, Prok2, Ryr1, Smyd1, Sox6, Tcap, Tmod1, Tnnt3, Trim72, Ttn, Xirp1]	NO
GO:0060537	muscle tissue development	GO_BiologicalProcess-EBI-UniProt-GOA-ACAP-ARAP_13.05.2021_00h00	3.57302e-12	5.53818e-10	1.31779e-17	6.8525e-16	[4]	Group50	5.03145	24	[Acta1, Actn2, Actn3, Agt, Ankrd2, Cacna1s, Casq1, Col11a1, Csrp3, Eln, Klhl41, Myh7, Mylpf, Myom1, Myom2, Neb, Nrap, Ryr1, Sgcg, Smyd1, Sox6, Tcap, Ttn, Xirp1]	NO
GO:0097435	supramolecular fiber organization	GO_BiologicalProcess-EBI-UniProt-GOA-ACAP-ARAP_13.05.2021_00h00	1.62097e-13	2.62597e-11	1.31779e-17	6.8525e-16	[4]	Group50	4.10783	32	[Acta1, Actn2, Capn3, Casq1, Ccl21a, Chadl, Col11a1, Comp, Cryab, Csf3, Csrp3, Cyp1b1, Des, Eln, Klhl41, Ldb3, Lmod2, Mfap4, Myoc, Myom2, Neb, Nrap, Pakap, Pdlim3, Snca, Spta1, Tcap, Tmod1, Tnnt3, Tppp3, Ttn, Xirp1]	NO
GO:0055001	muscle cell development	GO_BiologicalProcess-EBI-UniProt-GOA-ACAP-ARAP_13.05.2021_00h00	4.77997e-17	7.88696e-15	1.31779e-17	6.8525e-16	[4, 5]	Group50	10.5	21	[Acta1, Actn2, Actn3, Agt, Cacna1s, Capn3, Casq1, Comp, Csrp3, Klhl41, Ldb3, Lmod2, Myom2, Neb, Nrap, Ryr1, Tcap, Tmod1, Tnnt3, Ttn, Xirp1]	NO
GO:0007517	muscle organ development	GO_BiologicalProcess-EBI-UniProt-GOA-ACAP-ARAP_13.05.2021_00h00	7.38809e-13	1.15993e-10	1.31779e-17	6.8525e-16	[4, 5, 6]	Group50	6.07735	22	[Acta1, Actn3, Ankrd2, Cacna1s, Casq1, Col11a1, Cryab, Csrp3, Des, Eln, Fhl1, Klhl41, Myh7, Mylpf, Myom1, Myom2, Ryr1, Smyd1, Tcap, Trim72, Ttn, Unc45b]	NO
GO:0014706	striated muscle tissue development	GO_BiologicalProcess-EBI-UniProt-GOA-ACAP-ARAP_13.05.2021_00h00	1.13982e-12	1.77812e-10	1.31779e-17	6.8525e-16	[5]	Group50	5.30973	24	[Acta1, Actn2, Actn3, Agt, Ankrd2, Cacna1s, Casq1, Col11a1, Csrp3, Eln, Klhl41, Myh7, Mylpf, Myom1, Myom2, Neb, Nrap, Ryr1, Sgcg, Smyd1, Sox6, Tcap, Ttn, Xirp1]	YES
GO:0051146	striated muscle cell differentiation	GO_BiologicalProcess-EBI-UniProt-GOA-ACAP-ARAP_13.05.2021_00h00	3.94231e-19	6.6625e-17	1.31779e-17	6.8525e-16	[5]	Group50	8.41121	27	[Acta1, Actn2, Actn3, Adamts5, Agt, Ankrd2, Cacna1s, Capn3, Casq1, Ccn3, Csrp3, Il1f9, Klhl41, Ldb3, Lmod2, Myom2, Neb, Nrap, Ryr1, Smyd1, Sox6, Tcap, Tmod1, Tnnt3, Trim72, Ttn, Xirp1]	NO
GO:0031032	actomyosin structure organization	GO_BiologicalProcess-EBI-UniProt-GOA-ACAP-ARAP_13.05.2021_00h00	6.46909e-13	1.02212e-10	1.31779e-17	6.8525e-16	[4, 7]	Group50	8.21918	18	[Acta1, Actn2, Capn3, Casq1, Csrp3, Eln, Klhl41, Ldb3, Lmod2, Myoc, Myom2, Neb, Nrap, Tcap, Tmod1, Tnnt3, Ttn, Xirp1]	NO
GO:0055002	striated muscle cell development	GO_BiologicalProcess-EBI-UniProt-GOA-ACAP-ARAP_13.05.2021_00h00	1.99563e-18	3.3327e-16	1.31779e-17	6.8525e-16	[5, 6]	Group50	21.6216	16	[Acta1, Actn2, Capn3, Casq1, Csrp3, Klhl41, Ldb3, Lmod2, Myom2, Neb, Nrap, Tcap, Tmod1, Tnnt3, Ttn, Xirp1]	NO
GO:0030239	myofibril assembly	GO_BiologicalProcess-EBI-UniProt-GOA-ACAP-ARAP_13.05.2021_00h00	1.5758e-18	2.64734e-16	1.31779e-17	6.8525e-16	[4, 5, 6, 7, 8]	Group50	21.9178	16	[Acta1, Actn2, Capn3, Casq1, Csrp3, Klhl41, Ldb3, Lmod2, Myom2, Neb, Nrap, Tcap, Tmod1, Tnnt3, Ttn, Xirp1]	NO
GO:0048738	cardiac muscle tissue development	GO_BiologicalProcess-EBI-UniProt-GOA-ACAP-ARAP_13.05.2021_00h00	3.62124e-06	0.000427306	1.31779e-17	6.8525e-16	[5, 6, 7]	Group50	4.49438	12	[Actn2, Agt, Col11a1, Csrp3, Myh7, Neb, Nrap, Sgcg, Sox6, Tcap, Ttn, Xirp1]	NO
GO:0060538	skeletal muscle organ development	GO_BiologicalProcess-EBI-UniProt-GOA-ACAP-ARAP_13.05.2021_00h00	2.74766e-07	3.73681e-05	1.31779e-17	6.8525e-16	[5, 6, 7]	Group50	5.74163	12	[Acta1, Actn3, Ankrd2, Cacna1s, Casq1, Eln, Klhl41, Mylpf, Myom1, Myom2, Ryr1, Smyd1]	NO
GO:0007519	skeletal muscle tissue development	GO_BiologicalProcess-EBI-UniProt-GOA-ACAP-ARAP_13.05.2021_00h00	1.29602e-07	1.81443e-05	1.31779e-17	6.8525e-16	[6, 7, 8]	Group50	6.15385	12	[Acta1, Actn3, Ankrd2, Cacna1s, Casq1, Eln, Klhl41, Mylpf, Myom1, Myom2, Ryr1, Smyd1]	NO
GO:0045214	sarcomere organization	GO_BiologicalProcess-EBI-UniProt-GOA-ACAP-ARAP_13.05.2021_00h00	3.267e-16	5.35789e-14	1.31779e-17	6.8525e-16	[5, 6, 7, 8, 9]	Group50	25.4902	13	[Actn2, Capn3, Casq1, Csrp3, Klhl41, Ldb3, Lmod2, Myom2, Neb, Tcap, Tnnt3, Ttn, Xirp1]	NO
KEGG:04061	Viral protein interaction with cytokine and cytokine receptor	KEGG_13.05.2021	0.00917813	0.211097	0.0100231	0.110255	[-1]	Group51	4.21053	4	[Ccl19, Ccl21a, Cxcl13, Cxcr1]	NO
GO:1990868	response to chemokine	GO_BiologicalProcess-EBI-UniProt-GOA-ACAP-ARAP_13.05.2021_00h00	0.00985834	0.207025	0.0100231	0.110255	[5]	Group51	4.12371	4	[Ccl19, Ccl21a, Cxcl13, Cxcr1]	NO
GO:0097530	granulocyte migration	GO_BiologicalProcess-EBI-UniProt-GOA-ACAP-ARAP_13.05.2021_00h00	0.000575166	0.0391113	0.0100231	0.110255	[4, 6, 7]	Group51	4.24242	7	[Ccl19, Ccl21a, Cd177, Cxcl13, Cxcr1, Il1a, Thbs4]	NO
GO:0008009	chemokine activity	GO_BiologicalProcess-EBI-UniProt-GOA-ACAP-ARAP_13.05.2021_00h00	0.0076848	0.20749	0.0100231	0.110255	[5, 6, 7]	Group51	6.38298	3	[Ccl19, Ccl21a, Cxcl13]	NO
GO:0048247	lymphocyte chemotaxis	GO_BiologicalProcess-EBI-UniProt-GOA-ACAP-ARAP_13.05.2021_00h00	0.0149552	0.194418	0.0100231	0.110255	[4, 5, 6, 7, 8]	Group51	5	3	[Ccl19, Ccl21a, Cxcl13]	NO
GO:0070098	chemokine-mediated signaling pathway	GO_BiologicalProcess-EBI-UniProt-GOA-ACAP-ARAP_13.05.2021_00h00	0.00649681	0.194904	0.0100231	0.110255	[5, 6, 7]	Group51	4.65116	4	[Ccl19, Ccl21a, Cxcl13, Cxcr1]	NO
GO:1990869	cellular response to chemokine	GO_BiologicalProcess-EBI-UniProt-GOA-ACAP-ARAP_13.05.2021_00h00	0.00985834	0.207025	0.0100231	0.110255	[6]	Group51	4.12371	4	[Ccl19, Ccl21a, Cxcl13, Cxcr1]	NO
GO:1902622	regulation of neutrophil migration	GO_BiologicalProcess-EBI-UniProt-GOA-ACAP-ARAP_13.05.2021_00h00	0.000828805	0.0530435	0.0100231	0.110255	[4, 5, 6, 7, 8, 9]	Group51	8.16327	4	[Ccl19, Ccl21a, Il1a, Thbs4]	NO
GO:1990266	neutrophil migration	GO_BiologicalProcess-EBI-UniProt-GOA-ACAP-ARAP_13.05.2021_00h00	0.000170042	0.0136034	0.0100231	0.110255	[5, 7, 8]	Group51	5.18518	7	[Ccl19, Ccl21a, Cd177, Cxcl13, Cxcr1, Il1a, Thbs4]	YES
GO:0030593	neutrophil chemotaxis	GO_BiologicalProcess-EBI-UniProt-GOA-ACAP-ARAP_13.05.2021_00h00	0.00273625	0.114922	0.0100231	0.110255	[5, 6, 7, 8, 9]	Group51	4.5045	5	[Ccl19, Ccl21a, Cxcl13, Cxcr1, Thbs4]	NO
GO:0071622	regulation of granulocyte chemotaxis	GO_BiologicalProcess-EBI-UniProt-GOA-ACAP-ARAP_13.05.2021_00h00	0.0136539	0.204808	0.0100231	0.110255	[5, 6, 7, 8, 9]	Group51	5.17241	3	[Ccl19, Ccl21a, Thbs4]	NO
GO:1902624	positive regulation of neutrophil migration	GO_BiologicalProcess-EBI-UniProt-GOA-ACAP-ARAP_13.05.2021_00h00	0.000279936	0.0212751	0.0100231	0.110255	[4, 5, 6, 7, 8, 9, 10]	Group51	10.8108	4	[Ccl19, Ccl21a, Il1a, Thbs4]	YES
GO:0071624	positive regulation of granulocyte chemotaxis	GO_BiologicalProcess-EBI-UniProt-GOA-ACAP-ARAP_13.05.2021_00h00	0.00258261	0.113635	0.0100231	0.110255	[5, 6, 7, 8, 9, 10]	Group51	9.375	3	[Ccl19, Ccl21a, Thbs4]	NO
GO:0090022	regulation of neutrophil chemotaxis	GO_BiologicalProcess-EBI-UniProt-GOA-ACAP-ARAP_13.05.2021_00h00	0.00362538	0.134139	0.0100231	0.110255	[5, 6, 7, 8, 9, 10]	Group51	8.33333	3	[Ccl19, Ccl21a, Thbs4]	NO
GO:0090023	positive regulation of neutrophil chemotaxis	GO_BiologicalProcess-EBI-UniProt-GOA-ACAP-ARAP_13.05.2021_00h00	0.00193887	0.0969435	0.0100231	0.110255	[5, 6, 7, 8, 9, 10, 11]	Group51	10.3448	3	[Ccl19, Ccl21a, Thbs4]	NO
GO:0046330	positive regulation of JNK cascade	GO_BiologicalProcess-EBI-UniProt-GOA-ACAP-ARAP_13.05.2021_00h00	0.00821645	0.205411	0.0100231	0.110255	[7, 8, 9, 10]	Group51	4.34783	4	[Ccl19, Ccl21a, Il1a, Mmp8]	NO
GO:0002764	immune response-regulating signaling pathway	GO_BiologicalProcess-EBI-UniProt-GOA-ACAP-ARAP_13.05.2021_00h00	5.76782e-07	7.38281e-05	2.93544e-09	1.37966e-07	[3, 4, 5]	Group52	4.15512	15	[Cd19, Cd79a, Cd79b, Cr2, Igha, Ighd, Ighg2b, Ighg2c, Ighv1-69, Ighv1-82, Ighv14-3, Igkc, Iglc1, Iglc2, Ms4a1]	NO
GO:0050867	positive regulation of cell activation	GO_BiologicalProcess-EBI-UniProt-GOA-ACAP-ARAP_13.05.2021_00h00	1.17186e-08	1.74607e-06	2.93544e-09	1.37966e-07	[3, 4, 5]	Group52	4.02414	20	[Capn3, Ccl19, Ccl21a, Cd177, Cd24a, Igha, Ighd, Ighg2b, Ighg2c, Ighv1-69, Ighv1-82, Ighv14-3, Igkc, Iglc1, Iglc2, Il1a, Mmp8, Ms4a1, Slc4a1, Spta1]	NO
GO:0006910	phagocytosis, recognition	GO_BiologicalProcess-EBI-UniProt-GOA-ACAP-ARAP_13.05.2021_00h00	1.03876e-07	1.48543e-05	2.93544e-09	1.37966e-07	[3, 4, 6]	Group52	7.09677	11	[Cd209b, Igha, Ighd, Ighg2b, Ighg2c, Ighv1-69, Ighv1-82, Ighv14-3, Igkc, Iglc1, Iglc2]	NO
GO:0042113	B cell activation	GO_BiologicalProcess-EBI-UniProt-GOA-ACAP-ARAP_13.05.2021_00h00	3.04114e-08	4.44007e-06	2.93544e-09	1.37966e-07	[4, 5]	Group52	4.23529	18	[Cd19, Cd24a, Cd79a, Cd79b, Cr2, Igha, Ighd, Ighg2b, Ighg2c, Ighv1-69, Ighv1-82, Ighv14-3, Igkc, Iglc1, Iglc2, Ms4a1, Mzb1, Pou2af1]	NO
GO:0002757	immune response-activating signal transduction	GO_BiologicalProcess-EBI-UniProt-GOA-ACAP-ARAP_13.05.2021_00h00	2.90469e-07	3.89229e-05	2.93544e-09	1.37966e-07	[3, 4, 5, 6, 7]	Group52	4.38596	15	[Cd19, Cd79a, Cd79b, Cr2, Igha, Ighd, Ighg2b, Ighg2c, Ighv1-69, Ighv1-82, Ighv14-3, Igkc, Iglc1, Iglc2, Ms4a1]	NO
GO:0002768	immune response-regulating cell surface receptor signaling pathway	GO_BiologicalProcess-EBI-UniProt-GOA-ACAP-ARAP_13.05.2021_00h00	5.19129e-07	6.69677e-05	2.93544e-09	1.37966e-07	[4, 5, 6]	Group52	4.18994	15	[Cd19, Cd79a, Cd79b, Cr2, Igha, Ighd, Ighg2b, Ighg2c, Ighv1-69, Ighv1-82, Ighv14-3, Igkc, Iglc1, Iglc2, Ms4a1]	NO
GO:0006956	complement activation	GO_BiologicalProcess-EBI-UniProt-GOA-ACAP-ARAP_13.05.2021_00h00	1.29602e-07	1.81443e-05	2.93544e-09	1.37966e-07	[3, 4, 5, 6, 7]	Group52	6.15385	12	[Cr2, Igha, Ighd, Ighg2b, Ighg2c, Ighv1-69, Ighv1-82, Ighv14-3, Igkc, Iglc1, Iglc2, Mfap4]	NO
GO:0010324	membrane invagination	GO_BiologicalProcess-EBI-UniProt-GOA-ACAP-ARAP_13.05.2021_00h00	1.39136e-05	0.00144702	2.93544e-09	1.37966e-07	[5]	Group52	4.78469	10	[Igha, Ighd, Ighg2b, Ighg2c, Ighv1-69, Ighv1-82, Ighv14-3, Igkc, Iglc1, Iglc2]	NO
GO:0019724	B cell mediated immunity	GO_BiologicalProcess-EBI-UniProt-GOA-ACAP-ARAP_13.05.2021_00h00	7.37729e-07	9.14784e-05	2.93544e-09	1.37966e-07	[5]	Group52	4.7619	13	[Cd19, Cr2, Fcer2a, Igha, Ighd, Ighg2b, Ighg2c, Ighv1-69, Ighv1-82, Ighv14-3, Igkc, Iglc1, Iglc2]	NO
GO:0002455	humoral immune response mediated by circulating immunoglobulin	GO_BiologicalProcess-EBI-UniProt-GOA-ACAP-ARAP_13.05.2021_00h00	9.21007e-08	1.32625e-05	2.93544e-09	1.37966e-07	[4, 7]	Group52	6.34921	12	[Cr2, Fcer2a, Igha, Ighd, Ighg2b, Ighg2c, Ighv1-69, Ighv1-82, Ighv14-3, Igkc, Iglc1, Iglc2]	NO
GO:0006911	phagocytosis, engulfment	GO_BiologicalProcess-EBI-UniProt-GOA-ACAP-ARAP_13.05.2021_00h00	6.93164e-06	0.00076248	2.93544e-09	1.37966e-07	[4, 6, 7]	Group52	5.18135	10	[Igha, Ighd, Ighg2b, Ighg2c, Ighv1-69, Ighv1-82, Ighv14-3, Igkc, Iglc1, Iglc2]	NO
GO:0002429	immune response-activating cell surface receptor signaling pathway	GO_BiologicalProcess-EBI-UniProt-GOA-ACAP-ARAP_13.05.2021_00h00	2.79808e-07	3.7774e-05	2.93544e-09	1.37966e-07	[4, 5, 6, 7, 8]	Group52	4.39883	15	[Cd19, Cd79a, Cd79b, Cr2, Igha, Ighd, Ighg2b, Ighg2c, Ighv1-69, Ighv1-82, Ighv14-3, Igkc, Iglc1, Iglc2, Ms4a1]	NO
GO:0006958	complement activation, classical pathway	GO_BiologicalProcess-EBI-UniProt-GOA-ACAP-ARAP_13.05.2021_00h00	3.75855e-07	4.9237e-05	2.93544e-09	1.37966e-07	[4, 5, 6, 7, 8]	Group52	6.25	11	[Cr2, Igha, Ighd, Ighg2b, Ighg2c, Ighv1-69, Ighv1-82, Ighv14-3, Igkc, Iglc1, Iglc2]	NO
GO:0016064	immunoglobulin mediated immune response	GO_BiologicalProcess-EBI-UniProt-GOA-ACAP-ARAP_13.05.2021_00h00	5.9885e-07	7.60539e-05	2.93544e-09	1.37966e-07	[6]	Group52	4.85075	13	[Cd19, Cr2, Fcer2a, Igha, Ighd, Ighg2b, Ighg2c, Ighv1-69, Ighv1-82, Ighv14-3, Igkc, Iglc1, Iglc2]	NO
GO:0050864	regulation of B cell activation	GO_BiologicalProcess-EBI-UniProt-GOA-ACAP-ARAP_13.05.2021_00h00	6.51316e-07	8.14145e-05	2.93544e-09	1.37966e-07	[5, 6, 7]	Group52	4.81482	13	[Cd19, Cd24a, Igha, Ighd, Ighg2b, Ighg2c, Ighv1-69, Ighv1-82, Ighv14-3, Igkc, Iglc1, Iglc2, Mzb1]	NO
GO:0099024	plasma membrane invagination	GO_BiologicalProcess-EBI-UniProt-GOA-ACAP-ARAP_13.05.2021_00h00	1.03415e-05	0.00111688	2.93544e-09	1.37966e-07	[6]	Group52	4.9505	10	[Igha, Ighd, Ighg2b, Ighg2c, Ighv1-69, Ighv1-82, Ighv14-3, Igkc, Iglc1, Iglc2]	NO
GO:0050871	positive regulation of B cell activation	GO_BiologicalProcess-EBI-UniProt-GOA-ACAP-ARAP_13.05.2021_00h00	1.92528e-05	0.00194453	2.93544e-09	1.37966e-07	[5, 6, 7, 8]	Group52	4.60829	10	[Igha, Ighd, Ighg2b, Ighg2c, Ighv1-69, Ighv1-82, Ighv14-3, Igkc, Iglc1, Iglc2]	NO
GO:0050851	antigen receptor-mediated signaling pathway	GO_BiologicalProcess-EBI-UniProt-GOA-ACAP-ARAP_13.05.2021_00h00	4.42244e-07	5.74917e-05	2.93544e-09	1.37966e-07	[5, 6, 7, 8, 9]	Group52	4.57516	14	[Cd19, Cd79a, Cd79b, Igha, Ighd, Ighg2b, Ighg2c, Ighv1-69, Ighv1-82, Ighv14-3, Igkc, Iglc1, Iglc2, Ms4a1]	NO
GO:0050853	B cell receptor signaling pathway	GO_BiologicalProcess-EBI-UniProt-GOA-ACAP-ARAP_13.05.2021_00h00	5.40809e-10	8.27438e-08	2.93544e-09	1.37966e-07	[6, 7, 8, 9, 10]	Group52	7.77778	14	[Cd19, Cd79a, Cd79b, Igha, Ighd, Ighg2b, Ighg2c, Ighv1-69, Ighv1-82, Ighv14-3, Igkc, Iglc1, Iglc2, Ms4a1]	YES
GO:0003299	muscle hypertrophy in response to stress	GO_BiologicalProcess-EBI-UniProt-GOA-ACAP-ARAP_13.05.2021_00h00	0.00125159	0.0725921	1.03702e-11	5.08142e-10	[3, 5]	Group53	12	3	[Mlip, Myh7, Tcap]	NO
GO:0035994	response to muscle stretch	GO_BiologicalProcess-EBI-UniProt-GOA-ACAP-ARAP_13.05.2021_00h00	4.91433e-05	0.00432461	1.03702e-11	5.08142e-10	[4]	Group53	16.6667	4	[Ankrd2, Csrp3, Tcap, Ttn]	NO
GO:0050982	detection of mechanical stimulus	GO_BiologicalProcess-EBI-UniProt-GOA-ACAP-ARAP_13.05.2021_00h00	0.00224905	0.101207	1.03702e-11	5.08142e-10	[4]	Group53	6.25	4	[Col11a1, Csrp3, Tcap, Ttn]	NO
GO:0060537	muscle tissue development	GO_BiologicalProcess-EBI-UniProt-GOA-ACAP-ARAP_13.05.2021_00h00	3.57302e-12	5.53818e-10	1.03702e-11	5.08142e-10	[4]	Group53	5.03145	24	[Acta1, Actn2, Actn3, Agt, Ankrd2, Cacna1s, Casq1, Col11a1, Csrp3, Eln, Klhl41, Myh7, Mylpf, Myom1, Myom2, Neb, Nrap, Ryr1, Sgcg, Smyd1, Sox6, Tcap, Ttn, Xirp1]	NO
GO:0014706	striated muscle tissue development	GO_BiologicalProcess-EBI-UniProt-GOA-ACAP-ARAP_13.05.2021_00h00	1.13982e-12	1.77812e-10	1.03702e-11	5.08142e-10	[5]	Group53	5.30973	24	[Acta1, Actn2, Actn3, Agt, Ankrd2, Cacna1s, Casq1, Col11a1, Csrp3, Eln, Klhl41, Myh7, Mylpf, Myom1, Myom2, Neb, Nrap, Ryr1, Sgcg, Smyd1, Sox6, Tcap, Ttn, Xirp1]	YES
GO:0014887	cardiac muscle adaptation	GO_BiologicalProcess-EBI-UniProt-GOA-ACAP-ARAP_13.05.2021_00h00	0.00140594	0.0787326	1.03702e-11	5.08142e-10	[4, 6]	Group53	11.5385	3	[Mlip, Myh7, Tcap]	NO
GO:0035995	detection of muscle stretch	GO_BiologicalProcess-EBI-UniProt-GOA-ACAP-ARAP_13.05.2021_00h00	2.48649e-06	0.000295892	1.03702e-11	5.08142e-10	[5]	Group53	75	3	[Csrp3, Tcap, Ttn]	NO
GO:0014898	cardiac muscle hypertrophy in response to stress	GO_BiologicalProcess-EBI-UniProt-GOA-ACAP-ARAP_13.05.2021_00h00	0.00125159	0.0725921	1.03702e-11	5.08142e-10	[4, 5, 6, 7]	Group53	12	3	[Mlip, Myh7, Tcap]	NO
GO:0035051	cardiocyte differentiation	GO_BiologicalProcess-EBI-UniProt-GOA-ACAP-ARAP_13.05.2021_00h00	4.12022e-06	0.000477946	1.03702e-11	5.08142e-10	[4, 5, 6, 7]	Group53	5.49451	10	[Actn2, Agt, Csrp3, Neb, Nrap, Prok2, Sox6, Tcap, Ttn, Xirp1]	NO
GO:0048644	muscle organ morphogenesis	GO_BiologicalProcess-EBI-UniProt-GOA-ACAP-ARAP_13.05.2021_00h00	0.0105705	0.21141	1.03702e-11	5.08142e-10	[4, 5, 6, 7]	Group53	4.0404	4	[Col11a1, Myh7, Tcap, Ttn]	NO
GO:0007512	adult heart development	GO_BiologicalProcess-EBI-UniProt-GOA-ACAP-ARAP_13.05.2021_00h00	0.000547671	0.038337	1.03702e-11	5.08142e-10	[5, 6, 7]	Group53	15.7895	3	[Myh7, Tcap, Ttn]	NO
GO:0048738	cardiac muscle tissue development	GO_BiologicalProcess-EBI-UniProt-GOA-ACAP-ARAP_13.05.2021_00h00	3.62124e-06	0.000427306	1.03702e-11	5.08142e-10	[5, 6, 7]	Group53	4.49438	12	[Actn2, Agt, Col11a1, Csrp3, Myh7, Neb, Nrap, Sgcg, Sox6, Tcap, Ttn, Xirp1]	NO
GO:0055006	cardiac cell development	GO_BiologicalProcess-EBI-UniProt-GOA-ACAP-ARAP_13.05.2021_00h00	3.77168e-06	0.000441287	1.03702e-11	5.08142e-10	[4, 5, 6, 7, 8]	Group53	7.54717	8	[Actn2, Agt, Csrp3, Neb, Nrap, Tcap, Ttn, Xirp1]	NO
GO:0060415	muscle tissue morphogenesis	GO_BiologicalProcess-EBI-UniProt-GOA-ACAP-ARAP_13.05.2021_00h00	0.00761356	0.21318	1.03702e-11	5.08142e-10	[4, 5, 6, 7, 8]	Group53	4.44444	4	[Col11a1, Myh7, Tcap, Ttn]	NO
GO:0055007	cardiac muscle cell differentiation	GO_BiologicalProcess-EBI-UniProt-GOA-ACAP-ARAP_13.05.2021_00h00	4.43001e-06	0.000509451	1.03702e-11	5.08142e-10	[5, 6, 7, 8]	Group53	6.25	9	[Actn2, Agt, Csrp3, Neb, Nrap, Sox6, Tcap, Ttn, Xirp1]	NO
GO:0014866	skeletal myofibril assembly	GO_BiologicalProcess-EBI-UniProt-GOA-ACAP-ARAP_13.05.2021_00h00	5.05827e-05	0.0044007	1.03702e-11	5.08142e-10	[5, 6, 7, 8, 9]	Group53	33.3333	3	[Acta1, Tcap, Ttn]	NO
GO:0055008	cardiac muscle tissue morphogenesis	GO_BiologicalProcess-EBI-UniProt-GOA-ACAP-ARAP_13.05.2021_00h00	0.00439424	0.14501	1.03702e-11	5.08142e-10	[5, 6, 7, 8, 9]	Group53	5.19481	4	[Col11a1, Myh7, Tcap, Ttn]	NO
GO:0055013	cardiac muscle cell development	GO_BiologicalProcess-EBI-UniProt-GOA-ACAP-ARAP_13.05.2021_00h00	2.25335e-06	0.000270402	1.03702e-11	5.08142e-10	[5, 6, 7, 8, 9]	Group53	8.08081	8	[Actn2, Agt, Csrp3, Neb, Nrap, Tcap, Ttn, Xirp1]	NO
GO:0030240	skeletal muscle thin filament assembly	GO_BiologicalProcess-EBI-UniProt-GOA-ACAP-ARAP_13.05.2021_00h00	2.13456e-05	0.00209187	1.03702e-11	5.08142e-10	[5, 6, 7, 8, 9, 10]	Group53	42.8571	3	[Acta1, Tcap, Ttn]	NO
GO:0055003	cardiac myofibril assembly	GO_BiologicalProcess-EBI-UniProt-GOA-ACAP-ARAP_13.05.2021_00h00	8.10037e-07	9.96345e-05	1.03702e-11	5.08142e-10	[5, 6, 7, 8, 9, 10]	Group53	23.8095	5	[Csrp3, Neb, Nrap, Tcap, Ttn]	NO
KEGG:04061	Viral protein interaction with cytokine and cytokine receptor	KEGG_13.05.2021	0.00917813	0.211097	8.44255e-05	0.00278604	[-1]	Group54	4.21053	4	[Ccl19, Ccl21a, Cxcl13, Cxcr1]	NO
GO:0031640	killing of cells of other organism	GO_BiologicalProcess-EBI-UniProt-GOA-ACAP-ARAP_13.05.2021_00h00	0.0241954	0.0725861	8.44255e-05	0.00278604	[2, 3]	Group54	4.16667	3	[Ccl19, Cxcl13, Fcer2a]	NO
GO:0033630	positive regulation of cell adhesion mediated by integrin	GO_BiologicalProcess-EBI-UniProt-GOA-ACAP-ARAP_13.05.2021_00h00	0.000975967	0.058558	8.44255e-05	0.00278604	[4, 5, 6]	Group54	13.0435	3	[Ccl21a, Cd24a, Cxcl13]	NO
GO:1990868	response to chemokine	GO_BiologicalProcess-EBI-UniProt-GOA-ACAP-ARAP_13.05.2021_00h00	0.00985834	0.207025	8.44255e-05	0.00278604	[5]	Group54	4.12371	4	[Ccl19, Ccl21a, Cxcl13, Cxcr1]	NO
GO:0031294	lymphocyte costimulation	GO_BiologicalProcess-EBI-UniProt-GOA-ACAP-ARAP_13.05.2021_00h00	0.00334421	0.130424	8.44255e-05	0.00278604	[2, 5, 6, 7, 8]	Group54	8.57143	3	[Ccl19, Ccl21a, Cd24a]	NO
GO:0046834	lipid phosphorylation	GO_BiologicalProcess-EBI-UniProt-GOA-ACAP-ARAP_13.05.2021_00h00	0.00623571	0.193307	8.44255e-05	0.00278604	[5, 6]	Group54	4.70588	4	[Ccl19, Ccl21a, Cd19, Eef1a2]	NO
GO:0002548	monocyte chemotaxis	GO_BiologicalProcess-EBI-UniProt-GOA-ACAP-ARAP_13.05.2021_00h00	0.0185058	0.148047	8.44255e-05	0.00278604	[4, 6, 7]	Group54	4.61538	3	[Ccl19, Ccl21a, Ccn3]	NO
GO:0036336	dendritic cell migration	GO_BiologicalProcess-EBI-UniProt-GOA-ACAP-ARAP_13.05.2021_00h00	0.00140594	0.0787326	8.44255e-05	0.00278604	[4, 6, 7]	Group54	11.5385	3	[Ccl19, Ccl21a, Retnlg]	NO
GO:0002407	dendritic cell chemotaxis	GO_BiologicalProcess-EBI-UniProt-GOA-ACAP-ARAP_13.05.2021_00h00	0.000640257	0.0428972	8.44255e-05	0.00278604	[4, 5, 6, 7, 8]	Group54	15	3	[Ccl19, Ccl21a, Retnlg]	NO
GO:0008009	chemokine activity	GO_BiologicalProcess-EBI-UniProt-GOA-ACAP-ARAP_13.05.2021_00h00	0.0076848	0.20749	8.44255e-05	0.00278604	[5, 6, 7]	Group54	6.38298	3	[Ccl19, Ccl21a, Cxcl13]	NO
GO:0048247	lymphocyte chemotaxis	GO_BiologicalProcess-EBI-UniProt-GOA-ACAP-ARAP_13.05.2021_00h00	0.0149552	0.194418	8.44255e-05	0.00278604	[4, 5, 6, 7, 8]	Group54	5	3	[Ccl19, Ccl21a, Cxcl13]	NO
GO:0048260	positive regulation of receptor-mediated endocytosis	GO_BiologicalProcess-EBI-UniProt-GOA-ACAP-ARAP_13.05.2021_00h00	0.0177616	0.159854	8.44255e-05	0.00278604	[4, 5, 6, 7, 8]	Group54	4.6875	3	[Ccl19, Ccl21a, Sfrp4]	NO
GO:0070098	chemokine-mediated signaling pathway	GO_BiologicalProcess-EBI-UniProt-GOA-ACAP-ARAP_13.05.2021_00h00	0.00649681	0.194904	8.44255e-05	0.00278604	[5, 6, 7]	Group54	4.65116	4	[Ccl19, Ccl21a, Cxcl13, Cxcr1]	NO
GO:1990869	cellular response to chemokine	GO_BiologicalProcess-EBI-UniProt-GOA-ACAP-ARAP_13.05.2021_00h00	0.00985834	0.207025	8.44255e-05	0.00278604	[6]	Group54	4.12371	4	[Ccl19, Ccl21a, Cxcl13, Cxcr1]	NO
GO:0031295	T cell costimulation	GO_BiologicalProcess-EBI-UniProt-GOA-ACAP-ARAP_13.05.2021_00h00	0.00258261	0.113635	8.44255e-05	0.00278604	[3, 6, 7, 8, 9]	Group54	9.375	3	[Ccl19, Ccl21a, Cd24a]	NO
GO:0001727	lipid kinase activity	GO_BiologicalProcess-EBI-UniProt-GOA-ACAP-ARAP_13.05.2021_00h00	0.00419366	0.142584	8.44255e-05	0.00278604	[6, 7]	Group54	5.26316	4	[Ccl19, Ccl21a, Cd19, Eef1a2]	NO
GO:0002408	myeloid dendritic cell chemotaxis	GO_BiologicalProcess-EBI-UniProt-GOA-ACAP-ARAP_13.05.2021_00h00	2.13456e-05	0.00209187	8.44255e-05	0.00278604	[4, 5, 6, 7, 8, 9]	Group54	42.8571	3	[Ccl19, Ccl21a, Retnlg]	YES
GO:1902622	regulation of neutrophil migration	GO_BiologicalProcess-EBI-UniProt-GOA-ACAP-ARAP_13.05.2021_00h00	0.000828805	0.0530435	8.44255e-05	0.00278604	[4, 5, 6, 7, 8, 9]	Group54	8.16327	4	[Ccl19, Ccl21a, Il1a, Thbs4]	NO
GO:0072678	T cell migration	GO_BiologicalProcess-EBI-UniProt-GOA-ACAP-ARAP_13.05.2021_00h00	0.0177616	0.159854	8.44255e-05	0.00278604	[5, 7, 8]	Group54	4.6875	3	[Apod, Ccl21a, Cxcl13]	NO
GO:0030593	neutrophil chemotaxis	GO_BiologicalProcess-EBI-UniProt-GOA-ACAP-ARAP_13.05.2021_00h00	0.00273625	0.114922	8.44255e-05	0.00278604	[5, 6, 7, 8, 9]	Group54	4.5045	5	[Ccl19, Ccl21a, Cxcl13, Cxcr1, Thbs4]	NO
GO:0071622	regulation of granulocyte chemotaxis	GO_BiologicalProcess-EBI-UniProt-GOA-ACAP-ARAP_13.05.2021_00h00	0.0136539	0.204808	8.44255e-05	0.00278604	[5, 6, 7, 8, 9]	Group54	5.17241	3	[Ccl19, Ccl21a, Thbs4]	NO
GO:0090218	positive regulation of lipid kinase activity	GO_BiologicalProcess-EBI-UniProt-GOA-ACAP-ARAP_13.05.2021_00h00	0.000310781	0.0233086	8.44255e-05	0.00278604	[4, 5, 6, 7, 8, 9, 10]	Group54	10.5263	4	[Ccl19, Ccl21a, Cd19, Eef1a2]	NO
GO:1902624	positive regulation of neutrophil migration	GO_BiologicalProcess-EBI-UniProt-GOA-ACAP-ARAP_13.05.2021_00h00	0.000279936	0.0212751	8.44255e-05	0.00278604	[4, 5, 6, 7, 8, 9, 10]	Group54	10.8108	4	[Ccl19, Ccl21a, Il1a, Thbs4]	YES
GO:2000107	negative regulation of leukocyte apoptotic process	GO_BiologicalProcess-EBI-UniProt-GOA-ACAP-ARAP_13.05.2021_00h00	0.0163244	0.179568	8.44255e-05	0.00278604	[6, 7, 8]	Group54	4.83871	3	[Ccl19, Ccl21a, Fcmr]	NO
GO:2000401	regulation of lymphocyte migration	GO_BiologicalProcess-EBI-UniProt-GOA-ACAP-ARAP_13.05.2021_00h00	0.0185058	0.148047	8.44255e-05	0.00278604	[5, 6, 7, 8, 9]	Group54	4.61538	3	[Apod, Ccl21a, Cxcl13]	NO
GO:0043550	regulation of lipid kinase activity	GO_BiologicalProcess-EBI-UniProt-GOA-ACAP-ARAP_13.05.2021_00h00	0.00311872	0.124749	8.44255e-05	0.00278604	[6, 7, 8, 9]	Group54	5.71429	4	[Ccl19, Ccl21a, Cd19, Eef1a2]	NO
GO:0046328	regulation of JNK cascade	GO_BiologicalProcess-EBI-UniProt-GOA-ACAP-ARAP_13.05.2021_00h00	0.00130073	0.0741415	8.44255e-05	0.00278604	[6, 7, 8, 9]	Group54	4.31655	6	[Ccl19, Ccl21a, Dact1, Il1a, Mmp8, Sfrp4]	NO
GO:0071624	positive regulation of granulocyte chemotaxis	GO_BiologicalProcess-EBI-UniProt-GOA-ACAP-ARAP_13.05.2021_00h00	0.00258261	0.113635	8.44255e-05	0.00278604	[5, 6, 7, 8, 9, 10]	Group54	9.375	3	[Ccl19, Ccl21a, Thbs4]	NO
GO:0090022	regulation of neutrophil chemotaxis	GO_BiologicalProcess-EBI-UniProt-GOA-ACAP-ARAP_13.05.2021_00h00	0.00362538	0.134139	8.44255e-05	0.00278604	[5, 6, 7, 8, 9, 10]	Group54	8.33333	3	[Ccl19, Ccl21a, Thbs4]	NO
GO:0090023	positive regulation of neutrophil chemotaxis	GO_BiologicalProcess-EBI-UniProt-GOA-ACAP-ARAP_13.05.2021_00h00	0.00193887	0.0969435	8.44255e-05	0.00278604	[5, 6, 7, 8, 9, 10, 11]	Group54	10.3448	3	[Ccl19, Ccl21a, Thbs4]	NO
GO:2000404	regulation of T cell migration	GO_BiologicalProcess-EBI-UniProt-GOA-ACAP-ARAP_13.05.2021_00h00	0.00814604	0.211797	8.44255e-05	0.00278604	[6, 7, 8, 9, 10]	Group54	6.25	3	[Apod, Ccl21a, Cxcl13]	NO
GO:0035004	phosphatidylinositol 3-kinase activity	GO_BiologicalProcess-EBI-UniProt-GOA-ACAP-ARAP_13.05.2021_00h00	0.0200457	0.14032	8.44255e-05	0.00278604	[7, 8, 9, 10]	Group54	4.47761	3	[Ccl19, Ccl21a, Cd19]	NO
GO:0043552	positive regulation of phosphatidylinositol 3-kinase activity	GO_BiologicalProcess-EBI-UniProt-GOA-ACAP-ARAP_13.05.2021_00h00	0.00282306	0.115745	8.44255e-05	0.00278604	[5, 6, 7, 8, 9, 10, 11, 12]	Group54	9.09091	3	[Ccl19, Ccl21a, Cd19]	NO
GO:0043551	regulation of phosphatidylinositol 3-kinase activity	GO_BiologicalProcess-EBI-UniProt-GOA-ACAP-ARAP_13.05.2021_00h00	0.0130285	0.208455	8.44255e-05	0.00278604	[7, 8, 9, 10, 11]	Group54	5.26316	3	[Ccl19, Ccl21a, Cd19]	NO
