# Supplementary material for: High dose isoleucine stabilizes nuclear PTEN to suppress the proliferation of lung cancer
Source: Discov Oncol. 2023 Feb 23;14:25. doi: 10.1007/s12672-023-00634-1 (PMC9950318; doi:10.1007/s12672-023-00634-1)
Supplement: Supplementary file 6 — Additional file 6: Table S3. Enriched transcription factors based on differentially expressed genes. [file 12672_2023_634_MOESM6_ESM.xlsx]

## Sheet: Supplementary Table 3
Table S3. Enriched transcription factors based on differentially expressed genes.
TF	Inter genes	The number of inter genes	P-value
PTEN	PPP1R3C;CES2;CD24;CRYAB;EEF1A2;MYBPC1;TIMD4;RPL3L;ANKRD2;SGCG;MMP8;CD177;CHADL;COX6A2;MB;TMOD1;CCL19;TRIM72;SMYD1;MYH1;SLC16A2;XIRP2;MYO18B;CACNA1S;SFRP4;PROCA1;ELN;TRIM63;COL11A1;BMPER;ITGB1BP2;ABAT;BHLHB9;PRELP;MYLK4;GYPB;CXCL13;CLEC4M;ATP2A1;APOL1;CILP;SCN4A;FXYD6;SPTA1;SRPX2;CMYA5;LDB3;CR2;SMOC2;MYH8;EFEMP1;MYOT;PYGM;AMPD1;OBSCN;ITGA11;ANO5;MYH7;RYR1;TSPO2;MYOM1;PAMR1;CD79A;RETNLB;GYPE;GFRA2;…	129	2.1e-10
RAD21	SLC4A1;CXCR2;LDB3;ANGPTL1;SRPX2;GPC6;ART1;SCN4B;HSPB7;ELN;RHBDL3;KLHL30;EPB42;CYP1B1;MYOT;RHAG;SNCA;CD79B;FBLN1;SPTA1;TPPP3;GYPB;CSRP3;ABAT;ALAS2;FCER2;CLEC4M;MYBPC1;GYPE;FMOD;SOX6;APOD;GYPA;CRYAB;APOL1;ACTN2;ITGA11;CD79A;COL8A2;MYOM1;BHLHB9;XIRP1;EEF1A2;PDLIM3;APOL4;OBSCN;CMYA5;CR2;AMPD1;UGT1A9;MYBPC2;CD24;PODN;SGCG;XIRP2;SRPX;CD209;MYH7;MZB1;ANKRD2;SCN4A;COMP;CEACAM21;HBA1;PGAM2;HBA2;TNNC2;MAP7…	78	2.4e-10
CREB1	XIRP1;CILP;CXCL13;PYGM;APOL3;DACT1;FXYD6;ANO5;CD24;BMPER;MYO18B;SRPX;TNNC2;CD19;CLEC4M;MYH7;TIMD4;CSRP3;AMPD1;CRYAB;SMYD1;MYH1;ALAS2;CASQ1;CCL21;CACNA1S;COL11A1;ACTN3;APOD;APOL4;MYBPC2;CHADL;ADAMTS5;MYH8;PLCD4;GYPB;ACTN2;GYPA;SOX6;IGLL1;DES;MYL1;MS4A1;LDB3;FMOD;GYPE;TNNI2;MYOC;MYBPC1;ATOH8;TRIM72;RHAG;TTN;PROK2;MYLK4;MYOT;ADIG;CD79B;CYP1B1;ANGPTL1;FCER2;XIRP2;PDLIM3;MZB1;PAMR1;GFRA2;MYOM2;MYLPF;S…	125	1.25e-08
PAX3	FXYD6;SOX6;MMP8;MYH8;CSRP3;TRIM63;UNC45B;TTN;TNNC2;AMPD1;MYLPF;APOL3;MYOM3;SMYD1;GPC6;MYH7;LDB3;CKM;EFEMP1;TNNT3;CACNG1;LMOD2;AGT;CILP;CRYAB;COL8A2;MYL1;XIRP2;MYBPC2;MAP7;ACTN2;MYBPH;APOL1;TMEM182;SGCG;CACNA1S;PLCD4;PAMR1;MFAP4;MYOM1;TNNI2;TMOD1;ACTN3;MB;DES;DACT1;PGAM2;FCER2;CHADL;PDGFRL;ALDH1A1;SRPX;PROCA1;GP1BB;ABAT;ATOH8;SFRP4;SRPX2;UGT1A8;SMOC2;HSPB7	61	1.74e-08
SOX9	CXCL13;RYR1;XIRP1;PAMR1;LMOD2;CSRP3;MYH1;SCN4A;TIMD4;CYP1B1;BMPER;UCN2;MYL1;ANO5;IL1A;SGCG;IGLL5;SLC4A1;RETNLB;COL11A1;MYOC;ELN;APOD;ATOH8;FCER2;CACNA1S;MYH8;TRIM72;XIRP2;NRAP;SFRP4;GFRA2;CD19;MYO18B;PGAM2;ANKRD2;THBS4;MYOT;MMP8;FXYD6;MYBPC2;MZB1;CASQ1;MYOM1;COX6A2;TNNC2;SCN4B;MYLK4;PDGFRL;TET1;APOL3;ACTN3;PDLIM3;FBLN1;CRYAB;TSPO2;COMP;RPL3L;SRPX;UNC45B;PRELP;COL8A2;ADIG	63	2.28e-08
ZC3H11A	XIRP1;XIRP2;PGAM2;ADAMTS5;TPPP3;MB;MYBPC1;CD79B;IGLL5;POU2AF1;GPC6;HSPB7;MYLK4;SLC4A1;ACTN2;DACT1;KLHL30;CD79A;CYP1B1;NEB;CMYA5;PODN;EFEMP1;SCN4B;EPB42;CASQ1;CD24;CD177;APOL3;SRPX;EEF1A2;SMYD1;ACTN3;ACTA1;TNNC2;MYBPC2;MYOC;FBLN1;PDLIM3;UGT1A8;PRELP;ELN;ITGB1BP2;MYOT;MYLPF;AGT;SLC16A2;MYOM3;COL8A2;CAPN3;CXCR2;FMOD;LDB3;UCN2;ITGA11;UNC45B;CLEC4M;PROCA1;RHBDL3;PYGM;MZB1;CKM;PPP1R3C;APOD;LMOD2;FCER2;…	73	2.94e-08
Prox1	MYOT;CXCL13;MYBPH;IGLL1;CRYAB;RPL3L;MYOM2;RYR1;SCN4A;UNC45B;PDGFRL;PODN;TSPO2;CACNG1;HSPB7;MYLPF;CD209;DES;GYPE;CKM;CSF3;MYBPC2;PROCA1;GPC6;PROK2;MS4A1;LMOD2;OBSCN;CACNA1S;APOL1;CMYA5;MYH1;ACTN2;ANGPTL1;THBS4;CAPN3;TRIM63;RETNLB;CSRP3;CLEC4M;TIMD4;COMP;MB;MYO18B;EPB42;PGAM2;CXCR2;MYBPC1;MMP8;GPRC5C;CCL21;DACT1;CD19;MYH8;BMPER;ITGB1BP2;PAMR1;PYGM;SLC16A2;MZB1;MYL1;MYH7;COL11A1;FXYD6;SFRP4;CILP;TPP…	80	3.32e-08
FOXP1	CYP1B1;XIRP1;TPPP3;MYBPC1;DACT1;PLCD4;CD79B;ALDH1A1;SCN4B;EPB42;FMOD;GP1BB;CHADL;SLC16A2;MFAP4;COMP;FCER2;IGLL1;ANO5;PDLIM3;MYH1;SRPX2;IGLL5;MB;UNC45B;TMOD1;RYR1;BMPER;PPP1R3C;MYL1;OBSCN;APOD;CD24;ANGPTL1;CKM;SCN4A;GYPA;APOL2;ATP2A1;TCAP;PODN;GPC6;DES;PGAM2;RPL3L;CR2;CACNG1;HSPB7;MYOM1;XIRP2;TIMD4;APOL4;MYO18B;CCL21;CAPN3;CEACAM21;UCN2;CILP;MYH7;SNCA;TRIM63;BHLHB9;GYPE;AMPD1;ANKRD2;TRIM72;COX6A2;…	128	7.11e-08
BACH1	SMYD1;SRPX;GPRC5C;EFEMP1;PODN;MYOM3;ACTA1;CYP1B1;SFRP4;UCN2;ANKRD2;XIRP2;PRELP;CD79B;MFAP4;IGLL5;THBS4;APOD;MYOT;SLC16A2;ACTN3;IGLL1;ANGPTL1;RHBDL3;CASQ1;TTN;UNC45B;ITGB1BP2;SCN4A;MZB1;SNCA;FCER2;PLCD4;TRIM72;TNNC2;CXCR2;SRPX2;LDB3;CD209;LMOD2;MYBPC1;MYLK4;ITGA11;CAPN3;COL8A2;MYLPF;PYGM;MB;MYOM1;KLHL30;MYOC;PDGFRL;ABAT;ANO5;GPC6;UGT1A7;UGT1A8;CLEC4M;FMOD;MAP7;DACT1;ELN;BHLHB9;XIRP1;CHADL;SGCG;ACT…	78	7.62e-08
POLR3A	RYR1;SCN4B;CKM;SLC16A2;CASQ1;MYO18B;AMPD1;XIRP2;SCN4A;EPB42;TRIM72;ANKRD2;ADIG;SPTA1;ITGA11;RHAG;TNNC2;ALAS2;MYBPH;TIMD4;IGLL1;FCER2;SNCA;ANO5;TCAP;AGT;COX6A2;SRPX;COL11A1;MMP8;PROK2;SFRP4;NRAP;TPPP3;PODN;MYLPF;MYOM1;ANGPTL1;DACT1;CXCL13;EFEMP1;TNNI2;CILP;MYOC;DES;MYLK4;XIRP1;MYOM2;MYBPC2;COMP;MYOT;CCL19;SGCG;MS4A1;TSPO2;CRYAB;RETNLB;CXCR2;MYH8;CCL21;MFAP4;LDB3;CD79B;MZB1;CACNG1;CSRP3;RPL3L;LMOD2…	75	1.51e-07
NR2F2	CXCL13;MYOM2;IGLL1;UNC45B;XIRP1;HSPB7;DACT1;RYR1;DES;CR2;TCAP;CRYAB;CASQ1;CMYA5;MYOT;IGLL5;CD209;CACNA1S;TSPO2;PROCA1;COX6A2;ACTA1;PDGFRL;CAPN3;PAMR1;ADIG;GFRA2;GPRC5C;CCL19;CD24;RHAG;CYP1B1;NRAP;BMPER;SMYD1;GPC6;EPB42;TMEM182;AGT;MYH1;PODN;TNNC2;PPP1R3C;CD19;OBSCN;ACTN2;LDB3;GYPE;MYOM1;UCN2;MYLPF;CSF3;ALDH1A1;PROK2;RPL3L;CXCR2;SGCG;CHADL;IL1A;CKM;APOL3;SRPX2;XIRP2;APOL2;EFEMP1;PRELP;FMOD;MYOC;AD…	121	1.89e-07
HDAC8	CD177;SCN4B;XIRP2;XIRP1;CD79B;FBLN1;ADAMTS5;TPPP3;PODN;ACTN2;MB;CXCR2;KLHL30;AGT;DACT1;CD79A;MYBPC1;SLC4A1;GPC6;IGLL5;CASQ1;CCL21;MYLK4;MYOM3;CYP1B1;CD209;EFEMP1;POU2AF1;ITGA11;TRIM72;EPB42;ALAS2;MFAP4;FCER2;CD24;APOD;HBA2;PRELP;HBA1;MZB1;UGT1A7;PDLIM3;CLEC4M;CMYA5;EEF1A2;UGT1A8;FMOD;ACTA1;MYLPF;MYBPC2;SMYD1;SLC16A2;SRPX;CAPN3;LMOD2;COL8A2;ITGB1BP2;PROCA1;ACTN3;COL11A1;SGCG;ANO5;MYOM2;MYOT;ATP2A1…	72	1.95e-07
HMBOX1	KLHL30;FBLN1;PODN;XIRP2;SCN4B;XIRP1;GPC6;IGLL5;POU2AF1;MB;ADAMTS5;AGT;COL11A1;MYBPC1;CD79B;TPPP3;CACNG1;FCER2;LDB3;DACT1;MYLK4;CASQ1;CXCR2;ACTN2;UGT1A7;CCL21;CD79A;ELN;RHBDL3;SCN4A;MYOM3;SLC4A1;PDGFRL;EFEMP1;CMYA5;PRELP;CD209;MZB1;CD24;SRPX;CYP1B1;ABAT;EPB42;TRIM72;ALAS2;TTN;MYLPF;SMYD1;CAPN3;ACTN3;UGT1A8;PPP1R3C;COL8A2;PROCA1;TNNC2;LMOD2;CRYAB;MYOM2;MYH7;ANGPTL1;SGCG;CKM;ITGB1BP2;MYOT;MYBPC2;ATP…	69	4.68e-07
RELA	MYBPC2;CKM;MYOT;FCER2;NRAP;SRPX;MMP8;COL11A1;CACNG1;CSF3;IGLL1;CSRP3;MYOC;PYGM;MYOM2;ABAT;EFEMP1;PRELP;ITGB1BP2;PLCD4;ACTA1;PODN;THBS4;MFAP4;IGLL5;CR2;ACTN2;GYPA;RHBDL3;GYPB;EPB42;MYOM1;CRYAB;SRPX2;SLC4A1;APOL2;APOL3;ATP2A1;RPL3L;CD79A;TCAP;FXYD6;CD177;CYP1B1;DES;AGT;SGCG;EEF1A2;LMOD2;GPC6;CHADL;CLEC4M;MYOM3;FMOD;SLC16A2;CXCR2;PROK2;CD24;ANO5;COL8A2;BMPER;XIRP1;UGT1A7;SOX6;MZB1;CASQ1;ART1;UGT1A8;…	82	4.73e-07
CTCF	ELN;LDB3;ART1;SCN4B;FMOD;SRPX;ANGPTL1;GPC6;PODN;MYOT;MYOM2;FBLN1;MAP7;AMPD1;MYBPC1;ACTN3;ITGA11;ANKRD2;MB;KLHL30;CD79B;PDLIM3;ACTN2;ITGB1BP2;SNCA;CHADL;HSPB7;TRIM72;OBSCN;TNNT3;XIRP2;UGT1A10;MYBPC2;COMP;CSRP3;CR2;CD209;UGT1A9;RHBDL3;EFEMP1;PGAM2;EEF1A2;MYLK4;DACT1;ANO5;COL8A2	46	5.94e-07
CEBPZ	CD209;SFRP4;CD79B;PROK2;TRIM63;CASQ1;APOL3;ALDH1A1;MYBPC2;EPB42;RHBDL3;GYPB;COL8A2;PYGM;ACTA1;COMP;HSPB7;GYPA;MYO18B;ACTN3;THBS4;ALAS2;CD19;DES;RYR1;ANO5;MYH7;SRPX;CAPN3;MYH1;PLCD4;CYP1B1;SCN4B;NRAP;MYBPC1;ELN;PROCA1;TNNC2;LDB3;LMOD2;UGT1A9;MYOM1;MYLK4;MB;UGT1A8;ITGA11;EFEMP1;TPPP3;SGCG;EEF1A2;PGAM2;FBLN1;MYLPF;AGT;GPC6;AMPD1;CEACAM21;CD79A;CKM;CXCR2;COL11A1;MAP7;TIMD4;APOD;PODN;XIRP2;CRYAB;MFAP4…	80	7.68e-07
RARA	MYBPH;ELN;PROK2;COL11A1;CR2;CXCL13;MYH7;TPPP3;MYO18B;CD19;APOL3;FMOD;ALAS2;CASQ1;MYL1;TIMD4;TRIM63;MYH8;MYOC;IGLL1;COL8A2;CD79A;ATP2A1;APOD;MYOM3;GYPA;AGT;MFAP4;GYPB;XIRP1;CD209;ATOH8;RHBDL3;SMYD1;NEB;RPL3L;PDLIM3;ANKRD2;MYH1;SCN4A;CXCR2;GYPE;CD79B;AMPD1;UCN2;DACT1;ALDH1A1;CACNG1;XIRP2;FXYD6;ITGB1BP2;IL1A;CEACAM21;CLEC4M;UNC45B;CCL19	56	8.11e-07
HINFP	POU2AF1;CD79B;KLHL30;IGLL5;XIRP1;PODN;CYP1B1;FBLN1;XIRP2;CD177;SCN4B;AGT;TPPP3;ADAMTS5;CD79A;COL11A1;GPC6;CACNG1;PGAM2;UGT1A7;DACT1;FCER2;ITGA11;ELN;MYOM3;CXCR2;MYLK4;CCL21;CASQ1;PRELP;ACTN2;TRIM72;SLC4A1;SRPX;PDGFRL;EPB42;CLEC4M;ABAT;HSPB7;LDB3;MB;MMP8;MZB1;ANGPTL1;PDLIM3;SLC16A2;RHBDL3;ALAS2;COMP;EEF1A2;APOD;UNC45B;CMYA5;APOL3;HBA2;CR2;HBA1;BHLHB9;CD24;APOL2;LMOD2;MYBPC1;CD209;MYBPC2;MYLPF;COL8…	77	9.03e-07
CCAR2	PLCD4;HBA1;COL11A1;SCN4A;TNNT3;MYBPH;FMOD;ACTN2;SRPX;CMYA5;CRYAB;ELN;SRPX2;CSF3;CD79A;TRIM72;MYBPC1;TNNI2;TSPO2;MYO18B;EEF1A2;XIRP2;UCN2;TRIM63;CLEC4M;MZB1;OBSCN;PDLIM3;CD79B;KLHL30;CEACAM21;ACTA1;AMPD1;MYOM3;TPPP3;SGCG;XIRP1;THBS4;CD24;RHBDL3;PPP1R3C;BMPER;CASQ1;MYH7;ANO5;ITGB1BP2;HSPB7;TMOD1;SLC4A1;SCN4B;MFAP4;MYLPF;MB;UGT1A10;ATP2A1;CKM;COL8A2	57	9.8e-07
ARID3A	PODN;UCN2;ACTN3;ACTA1;EFEMP1;CASQ1;IGLL5;ADAMTS5;PRELP;ITGB1BP2;MFAP4;PLCD4;MYBPC2;APOD;RHBDL3;TRIM72;SCN4A;SNCA;UNC45B;ATP2A1;MB;ANGPTL1;XIRP2;GPC6;MYOT;CSF3;MYH8;PPP1R3C;COL8A2;PDLIM3;SRPX2;THBS4;TNNC2;CD209;ANO5;LMOD2;UGT1A7;PROK2;SGCG;DACT1;SRPX;LDB3;BHLHB9;SCN4B;CLEC4M;FBLN1;CMYA5;SLC4A1;MAP7;CAPN3;SLC16A2;ELN;ART1;APOL3;PYGM;EEF1A2;ITGA11;CD79A;ACTN2;MZB1;XIRP1;TSPO2;CEACAM21;FMOD;CSRP3;KLH…	68	1.13e-06
HMGN2	COL11A1;SCN4B;XIRP1;FBLN1;XIRP2;ADAMTS5;CD177;PODN;TPPP3;AGT;IGLL5;CD79B;CYP1B1;GPC6;COMP;KLHL30;MYBPC1;CXCR2;SLC4A1;TRIM72;CACNG1;ACTN2;CASQ1;MYLK4;EPB42;EFEMP1;PDGFRL;PRELP;CLEC4M;PGAM2;CD79A;ELN;MB;SCN4A;ITGA11;MYOM3;MZB1;ALAS2;POU2AF1;CD24;MMP8;HBA1;EEF1A2;HBA2;LDB3;CMYA5;APOD;ACTN3;UGT1A8;MYBPC2;TNNC2;COL8A2;ITGB1BP2;PPP1R3C;MFAP4;CAPN3;MYOM2;CEACAM21;PROCA1;SLC16A2;SGCG;ACTA1;FMOD;MYOT;ATP2…	66	3.21e-06
KLF2	UNC45B;MYH1;BMPER;MYBPH;TNNI2;MYOM1;PLCD4;MYOT;DACT1;APOL3;TRIM63;LMOD2;XIRP2;ACTN2;FXYD6;UCN2;CCL21;ANKRD2;MYO18B;SRPX2;RPL3L;MYH7;CYP1B1;CD79B;ABAT;FCER2;MYOM3;LDB3;ACTN3;EFEMP1;PODN;MFAP4;ACTA1;ATP2A1;CASQ1;RHBDL3;EPB42;GYPB;TTN;CR2;FBLN1;APOD;TET1;SLC4A1;ANO5;BHLHB9;CD19;CLEC4M;GYPE;COL11A1;ELN;GPC6;PRELP;IGLL1;MMP8;SLC16A2;PYGM;MB;SFRP4;TCAP;ANGPTL1;ALDH1A1;XIRP1;DES;KLHL30;UGT1A7;TNNC2;SGCG…	79	3.51e-06
IRX1	ADAMTS5;CR2;THBS4;ANGPTL1;EFEMP1;DACT1;COL8A2;TIMD4;APOL1;UCN2;GPRC5C;ALAS2;PROK2;CRYAB;IL1A;SGCG;APOD;RYR1;XIRP1;NRAP;CD19;MYOM3;GPC6;CMYA5;SLC16A2;SCN4A;SMOC2;CACNA1S;PRELP;EPB42;CACNG1;MFAP4;GYPE;BMPER;COX6A2;GFRA2;CSF3;MYH7;ABAT;MYBPC2;CCL19;CILP;CAPN3;MB;CYP1B1	45	4.46e-06
MYB	RYR1;CACNG1;COL11A1;APOD;SRPX;CD79A;COMP;PAMR1;HSPB7;TNNI2;SLC16A2;CR2;ATP2A1;GFRA2;CACNA1S;CAPN3;SRPX2;AMPD1;CSF3;ELN;ACTN3;MMP8;SLC4A1;CXCR2;ALAS2;GYPB;GYPE;CYP1B1;GYPA;EPB42;TSPO2;PROK2;SCN4B;CEACAM21;GP1BB;SOX6;UNC45B;HBA2;HBA1;SNCA;NRAP;SPTA1;APOL1;TNNC2;RHAG;MYH7;SFRP4;ADAMTS5;CKM;MYOC;BHLHB9;TTN;TNNT3;ITGB1BP2;ACTN2;CD24;CXCL13;THBS4;ANKRD2;FCER2;PDLIM3;MB;FMOD;PYGM;MYBPC1;MYH1;TMOD1;MYBPH…	81	4.93e-06
UBTF	DACT1;XIRP1;FBLN1;ADAMTS5;CD79B;POU2AF1;XIRP2;TPPP3;CCL21;MYBPC1;IGLL5;ACTN2;CD79A;SLC4A1;COMP;EPB42;HBA1;ALAS2;HBA2;EEF1A2;CD24;MYLPF;CLEC4M;PPP1R3C;SGCG;LMOD2;MYLK4;MZB1;PROK2;FMOD;APOD;CSF3;CKM;CSRP3;HSPB7;NEB;MYOT;CEACAM21;MYOC;COL8A2;UGT1A8;SMYD1;PDLIM3;UNC45B;SLC16A2;CD209;MMP8;PODN;ITGB1BP2;PRELP;PYGM;ACTA1;MYBPC2;PROCA1;MYOM3;CASQ1;MYOM1;PLCD4;CAPN3;CRYAB;LDB3;MYOM2;SRPX;TRIM72;GYPA;ELN;F…	79	5.47e-06
ZFX	IL1A;ALDH1A1;RYR1;SGCG;LMOD2;CXCR2;HBA1;ACTN2;COL8A2;CASQ1;EFEMP1;AGT;CRYAB;MYO18B;NRAP;SNCA;CD177;SCN4B;TRIM72;CAPN3;TNNC2;COL11A1;ITGA11;SCN4A;CSF3;HBA2;BMPER;EPB42;CD79B;DACT1;CYP1B1;PDLIM3;APOL3;PRELP;MYOM3;CEACAM21;ANGPTL1;MYLPF;MMP8;FBLN1;MYOT;MYBPC2;CD79A;SFRP4;UGT1A10;ART1;SMOC2;COMP;SOX6;RHAG;UCN2;CSRP3;PGAM2;PROCA1;LDB3;MYOM2;CXCL13;MYOM1;THBS4;ANKRD2;MYLK4;TET1;CD209;ANO5;MYBPH;DES;CR2…	72	6.55e-06
MAFK	ACTA1;TRIM72;CXCR2;MYBPC2;UGT1A10;CD209;LMOD2;RHBDL3;EFEMP1;MYH8;FBLN1;SLC4A1;MB;CKM;SRPX;PDGFRL;MFAP4;LDB3;UGT1A8;DACT1;EPB42;SMOC2;ACTN2;ABAT;SRPX2;KLHL30;CSF3;GPC6;MYBPC1;PDLIM3;TSPO2;IGLL1;CD79B;THBS4;SCN4B;CMYA5;FCER2;MYOM2;XIRP2;CR2;PLCD4	41	6.97e-06
STAT5A	EFEMP1;PRELP;PODN;MYOC;ELN;ITGA11;TSPO2;MYOM3;ACTN3;THBS4;PDLIM3;PLCD4;FBLN1;CXCR2;FCER2;CASQ1;MYOM1;RHBDL3;CD79B;MYOM2;MYLK4;TTN;UNC45B;GYPB;TPPP3;EPB42;TRIM63;LMOD2;ART1;IGLL1;CLEC4M;UCN2;PROK2;CSRP3;GPC6;MYH8;CRYAB;CD79A;MB;MYLPF;MYOT;ITGB1BP2;KLHL30;CKM;PPP1R3C;SGCG;BMPER;SMYD1;PGAM2;COL8A2;ANO5;CD209;CHADL;SCN4B;CAPN3;IGLL5;CEACAM21;XIRP1;ANGPTL1;CD177;TNNC2;SLC16A2;MYBPC2;MFAP4;ACTN2;FMOD;S…	72	7.42e-06
VEZF1	MYBPC2;SRPX;SRPX2;THBS4;MYH8;CKM;FMOD;TNNC2;CLEC4M;ITGA11;XIRP2;MYLK4;COL8A2;MYOT;PDLIM3;UGT1A10;KLHL30;GYPA;CD79A;UCN2;CD209;TRIM72;XIRP1;TSPO2;COMP;CEACAM21;MFAP4;RYR1;SOX6;TPPP3;APOD;LDB3;CMYA5;RHBDL3;MZB1;HSPB7;ACTA1;SNCA	38	7.42e-06
MXD3	PODN;PRELP;MYOC;EFEMP1;ELN;MYOM3;IGLL5;FCER2;CD177;LDB3;FMOD;FBLN1;ACTN3;RHBDL3;PLCD4;CD79B;CYP1B1;TRIM63;UNC45B;MYOM1;ANGPTL1;PPP1R3C;THBS4;ITGA11;EPB42;GYPB;ATP2A1;LMOD2;MYOM2;GYPA;APOD;SCN4A;TTN;PDLIM3;MYOT;MYLK4;SLC4A1;TET1;MZB1;CD79A;TMOD1;CASQ1;TPPP3;BMPER;SMYD1;GPC6;SRPX2;CHADL;SRPX;COL8A2;CEACAM21;UGT1A8;MYLPF;ART1;SCN4B;SGCG;CRYAB;CAPN3;XIRP2	59	9.74e-06
MEIS2	PODN;PRELP;EFEMP1;ACTN3;MYOC;LDB3;ELN;PDLIM3;MYOM3;IGLL1;SLC16A2;CXCR2;ATP2A1;ITGB1BP2;ACTA1;PLCD4;MFAP4;MYH8;LMOD2;TRIM63;TTN;CD79B;MYOM1;MYLK4;SCN4A;MZB1;EPB42;TSPO2;FCER2;ITGA11;APOD;CD79A;GYPA;TET1;GYPB;SLC4A1;NEB;RHBDL3;GYPE;BMPER;SRPX2;DACT1;MYLPF;HSPB7;CYP1B1;CKM;FBLN1;SCN4B;SGCG;COL8A2;MYBPC2;CEACAM21;PGAM2;CD209;CRYAB;UNC45B;KLHL30;DES;ACTN2	59	1.16e-05
NR2C2	EFEMP1;PODN;PRELP;ART1;ADAMTS5;CASQ1;SFRP4;ITGB1BP2;GYPA;PLCD4;ACTA1;CR2;GYPB;TTN;ATP2A1;IGLL1;TET1;ACTN2;SPTA1;GYPE;TRIM63;SMYD1;SRPX;SGCG;PDLIM3;MYOT;FMOD;SLC16A2;PROK2;ACTN3;GPC6;CLEC4M;FCER2;PGAM2;CXCR2;CHADL;CEACAM21;XIRP1;ANGPTL1;KLHL30;CD24;CD79B;COL8A2;UGT1A7;CAPN3;TNNC2;BMPER;APOL3;ABAT;MYO18B;APOD;ITGA11;DACT1;CKM;MAP7;SRPX2;ANO5;EEF1A2;TSPO2;NEB;LDB3;CYP1B1;UNC45B;UCN2;XIRP2;CMYA5;TRIM…	67	1.57e-05
HMGN1	DACT1;CYP1B1;GPC6;ADAMTS5;KLHL30;SCN4B;CD79B;IGLL5;POU2AF1;PODN;XIRP1;CCL21;FBLN1;CD177;PDGFRL;AGT;FCER2;MB;TPPP3;MYBPC1;LDB3;COL11A1;ELN;XIRP2;CD79A;MYLK4;CD209;MYOM3;MFAP4;TRIM72;SLC4A1;ACTN2;HSPB7;PRELP;MYH7;RHBDL3;PDLIM3;ABAT;ITGA11;COMP;EPB42;CSF3;UCN2;UGT1A7;SCN4A;MZB1;CMYA5;CXCR2;HBA1;ALAS2;EFEMP1;CACNG1;CD24;SMYD1;PPP1R3C;MYBPC2;MYLPF;CASQ1;UGT1A8;ACTA1;ACTN3;APOD;PROCA1;ITGB1BP2;MYOM2;MY…	68	1.7e-05
RNF2	PODN;PRELP;EFEMP1;MYOM3;ACTN3;MYOC;ITGA11;ELN;CXCR2;UNC45B;SLC16A2;LMOD2;TRIM72;ART1;ACTA1;CASQ1;ITGB1BP2;FCER2;IGLL5;FMOD;PLCD4;FBLN1;TTN;ATP2A1;TRIM63;UGT1A8;SFRP4;UCN2;MYLK4;UGT1A7;GYPA;RHBDL3;ABAT;MYOM2;GYPB;EPB42;CD79B;SNCA;RYR1;PDLIM3;TET1;SCN4A;MYOM1;CD209;SRPX;CD24;PROK2;CKM;SGCG;GPC6;MFAP4;XIRP1;PGAM2;CEACAM21;MYO18B;MYLPF;APOL3;SOX6;NEB;SLC4A1;SRPX2;ALDH1A1;BHLHB9;MAP7;APOL1;PPP1R3C	66	1.79e-05
HDGF	CD79B;MYO18B;MAP7;MZB1;TRIM72;OBSCN;FMOD;THBS4;TSPO2;MB;PLCD4;APOL4;POU2AF1;ACTN3;CKM;COMP;MFAP4;NEB;CHADL;PYGM;PODN;APOD;TMOD1;TPPP3;DACT1;PDLIM3;HSPB7;MYLPF;CASQ1;SLC4A1;TET1;MYLK4;SRPX;ACTN2;SNCA;HBA1;ITGB1BP2;MYOM1;CSF3;CAPN3;XIRP2;CLEC4M;ANGPTL1	43	1.94e-05
ZNF384	PGAM2;TPPP3;KLHL30;SCN4B;ACTN2;XIRP1;CD24;POU2AF1;CD79B;HSPB7;MB;EFEMP1;CD79A;MYLK4;SLC4A1;HBA2;HBA1;CASQ1;EPB42;MYBPC2;LDB3;GPC6;PROK2;THBS4;TSPO2;TRIM72;ABAT;RHBDL3;NEB;PLCD4;SMOC2;CRYAB;ATP2A1;ACTN3;MYOM3;PRELP;UNC45B;SMYD1;ELN;PDLIM3;CXCR2;SRPX;CKM;MYBPC1;FCER2;UCN2;COL8A2;CLEC4M;TNNC2;ACTA1;ITGB1BP2;MMP8;MYOM2;MZB1;CEACAM21;PYGM;MYOT;AGT;MYOM1;SGCG;COMP;PROCA1;APOD;GYPA;DES;SOX6;GYPB;FMOD;CR2	69	2e-05
ZBTB33	FBLN1;KLHL30;SCN4B;XIRP1;IGLL5;CD79B;PODN;CYP1B1;XIRP2;AGT;TPPP3;ADAMTS5;CCL21;POU2AF1;GPC6;MB;FCER2;ITGA11;CXCR2;CD79A;DACT1;MYBPC1;ELN;CD177;MYOM3;UGT1A7;CSF3;PRELP;MYLK4;TRIM72;CD209;CACNG1;SLC4A1;LDB3;RHBDL3;FMOD;ABAT;PDLIM3;CASQ1;EPB42;MZB1;MMP8;CMYA5;EFEMP1;CLEC4M;SRPX;HBA1;APOD;ACTN2;ALAS2;SCN4A;APOL3;TTN;HBA2;APOL2;SGCG;PPP1R3C;UGT1A8;MYLPF;TNNC2;ACTN3;CAPN3;MYOT;PROCA1;COL8A2;ACTA1;ITGB1…	70	2e-05
GTF2F1	MYO18B;HSPB7;CXCR2;PODN;NRAP;MAP7;APOD;SCN4A;ACTA1;SRPX2;CMYA5;TPPP3;FMOD;EEF1A2;ELN;ACTN3;MYBPC1;SCN4B;CASQ1;MZB1;TMOD1;THBS4;CAPN3;COL8A2;CEACAM21;XIRP1;ABAT;CD79B;UCN2;CKM;MYLPF;PYGM;TNNT3;APOL3;SRPX;RHBDL3;ITGB1BP2;CD79A;ACTN2;ANGPTL1;UNC45B;MFAP4;PPP1R3C;OBSCN;MYH7;TNNC2;MYBPC2;UGT1A10;KLHL30;CSF3;MYOM2;CLEC4M;CRYAB;SLC4A1;AMPD1	55	2.21e-05
YBX3	ACTN2;ACTA1;CSF3;HBA1;OBSCN;ACTN3;MYLK4;CASQ1;COMP;AGT;APOL2;ELN;MYBPC1;LDB3;CD24;THBS4;ALAS2;APOL3;TRIM63;GYPB;SLC4A1;MYOM1;EPB42;EEF1A2;APOL4;PYGM;ABAT;ALDH1A1;UCN2;TPPP3;GYPA;SCN4A;GYPE;SRPX;TMOD1;ANGPTL1;CD79A;MYO18B;SLC16A2;CD19;MB;MAP7;CKM;ITGB1BP2;CRYAB;XIRP2;ANO5;RYR1;NRAP;SFRP4;SOX6;TET1;MYH7;MYBPC2;SGCG;EFEMP1;MYOM2;ATP2A1;SNCA;HSPB7;APOD;DES	62	2.34e-05
RBM14	FMOD;SCN4A;PODN;THBS4;MYH7;TNNC2;MYH1;NRAP;ACTN2;CHADL;SCN4B;ACTN3;RYR1;TPPP3;PYGM;COMP;CSF3;CD19;NEB;UGT1A9;MZB1;TNNI2;ATP2A1;EEF1A2;FBLN1;HBA1;RHAG;DES;HSPB7;SLC16A2;TMOD1;SPTA1;SRPX;GYPE;TRIM72;MFAP4;CASQ1;ITGB1BP2;APOD;OBSCN;PROCA1;MAP7;CRYAB;AMPD1	44	2.68e-05
ZNF143	SCN4B;ADAMTS5;CYP1B1;PGAM2;TPPP3;CD79B;UGT1A7;COL11A1;XIRP2;KLHL30;COMP;EFEMP1;POU2AF1;XIRP1;MYLK4;DACT1;GPC6;PDGFRL;CXCR2;SLC4A1;CD79A;CD24;EPB42;MYBPC1;HBA2;PODN;HSPB7;CMYA5;HBA1;TRIM72;CASQ1;ABAT;MMP8;ALAS2;AGT;EEF1A2;MYLPF;ACTN3;CEACAM21;COL8A2;MFAP4;UCN2;FMOD;UGT1A8;MYBPC2;CKM;CD177;ACTA1;MYOT;PROCA1;MYH7;ANGPTL1;MYOM1;CRYAB;DES;PRELP;ITGB1BP2;ATP2A1;SOX6;RHBDL3;SRPX;MYOC	62	2.76e-05
HMGA1	POU2AF1;XIRP2;XIRP1;SCN4B;DACT1;CCL21;ADAMTS5;GPC6;CYP1B1;FBLN1;CXCR2;ITGA11;UGT1A7;TPPP3;COL11A1;CD79A;SLC4A1;CD79B;KLHL30;IGLL5;MYOM3;EPB42;HSPB7;ACTN2;CD24;SCN4A;PODN;ABAT;HBA1;CMYA5;COL8A2;ACTN3;MYBPC2;MYOT;ACTA1;CD177;SRPX;CKM;FMOD;CSF3;PROCA1;TNNC2;MFAP4;MYLPF;ELN;MZB1;UGT1A8;CRYAB;COMP;ITGB1BP2;CEACAM21;RYR1;CAPN3;PYGM;CACNG1;MYOM2;ATP2A1;UCN2;LMOD2;ANO5;MYOM1;APOD;DES	63	2.99e-05
SRF	PGAM2;CASQ1;DACT1;TPPP3;ACTN2;XIRP1;KLHL30;CD79A;MYLK4;ADAMTS5;XIRP2;MFAP4;HSPB7;SCN4A;HBA2;MYOT;MYOM3;CXCR2;SLC16A2;PPP1R3C;PDLIM3;FCER2;CD209;PRELP;UNC45B;FBLN1;ELN;ITGA11;MYLPF;FMOD;LMOD2;CLEC4M;TRIM72;POU2AF1;APOD;ACTN3;COL8A2;ANO5;MYBPC2;CACNG1;ACTA1;SCN4B;MYOM1;CEACAM21;CKM;ITGB1BP2;AGT;LDB3;UCN2;DES;ABAT;EFEMP1;PODN;RHBDL3;TNNC2;PLCD4;GYPA;CRYAB;ALDH1A1	59	3.51e-05
CDAN1	RHBDL3;TNNC2;LDB3;UGT1A8;ANKRD2;CKM;TRIM72;MYBPC1;CD209;MYOM3;ACTA1;MB;LMOD2;PYGM;ITGA11;UGT1A9;TPPP3;XIRP1;PGAM2;COL8A2;HSPB7;CASQ1;PLCD4;UCN2;MYBPC2;KLHL30;MFAP4;SMYD1;SCN4B;SRPX2;CR2;CD79B;PROK2;FMOD;FBLN1;CSF3;MYH8;UGT1A10;CRYAB;TRIM63;DACT1	41	3.92e-05
HMGN3	PODN;PRELP;EFEMP1;ELN;MYOM3;IGLL5;IGLL1;MYOC;ADAMTS5;FCER2;FMOD;ACTN3;TRIM72;FBLN1;ITGA11;LDB3;RHBDL3;CYP1B1;UNC45B;CXCR2;CD79B;KLHL30;COL8A2;ART1;TIMD4;THBS4;SCN4A;CASQ1;CD79A;ACTN2;ABAT;MZB1;MYBPC2;GYPA;GPC6;APOD;CR2;UGT1A7;DACT1;EPB42;ANGPTL1;MYLK4;CD177;GYPB;PDLIM3;SLC16A2;CHADL;TET1;SMOC2;CKM;SRPX;MYOT;TPPP3;CLEC4M;TMOD1;GYPE;MFAP4;PROK2;TNNC2;MYLPF;LMOD2;ITGB1BP2;CD24;SRPX2;SOX6;MAP7;MYO18B…	72	6.15e-05
SP3	CXCL13;PDGFRL;TNNI2;ANKRD2;MYH8;NRAP;FCER2;MYOC;CD177;MYOM1;PPP1R3C;PAMR1;SLC16A2;CCL21;AGT;MB;MYBPH;IL1A;DACT1;APOL1;SGCG;GFRA2;ALDH1A1;TSPO2;TCAP;GPRC5C;RPL3L;SCN4A;TPPP3;FXYD6;CRYAB	31	6.66e-05
CTBP1	EFEMP1;PODN;PRELP;MFAP4;ITGB1BP2;MZB1;THBS4;ANO5;MYOM1;ADAMTS5;RHBDL3;TRIM63;CYP1B1;SCN4A;ATP2A1;ART1;PLCD4;ELN;SFRP4;SMYD1;FBLN1;LMOD2;SRPX;UGT1A7;ITGA11;BMPER;SLC16A2;FCER2;MYOT;SCN4B;UGT1A8;CEACAM21;GPC6;ACTA1;FMOD;UNC45B;CLEC4M;CD24;ABAT;CD79B;ANGPTL1;XIRP1;CASQ1;LDB3;MYBPC2;SRPX2;SLC4A1;CKM;SOX6;MYO18B;PYGM;PPP1R3C;MYOM3;XIRP2;CD177	55	6.91e-05
E2F4	MYBPC1;PDLIM3;UNC45B;PROK2;LDB3;CLEC4M;ITGA11;CRYAB;FCER2;TNNC2;MB;GYPB;GYPA;AMPD1;EFEMP1;XIRP1;MYH8;ANO5;MYOM1;CMYA5;SRPX2;MYBPC2;CD209;COL8A2;UGT1A9;ACTN2;FBLN1;RHBDL3;CSF3;CR2;MFAP4;SCN4B;PDGFRL;TPPP3;CD79B;MZB1;PROCA1;ABAT;SNCA;EPB42;LMOD2;HSPB7	42	7.16e-05
YY2	MYH1;PROK2;MYH8;GPC6;CXCL13;APOD;RYR1;TNNC2;TRIM72;SCN4A;LMOD2;MYH7;MYO18B;BHLHB9;MYBPC1;PAMR1;GYPE;TRIM63;RPL3L;COMP;FCER2;EFEMP1;SRPX;FXYD6;APOL2;MMP8;PROCA1;EPB42;DES;CACNA1S;PPP1R3C;GYPA;ANKRD2;TCAP;PYGM;MFAP4;XIRP2;APOL3;MYLPF	39	8.13e-05
E2F6	LDB3;RHBDL3;TNNC2;ACTA1;CKM;UGT1A8;UNC45B;MYBPC1;TRIM72;LMOD2;CD79A;TSPO2;MB;FBLN1;CD209;TNNT3;PLCD4;XIRP2;MYOM2;COL8A2;FCER2;MYLK4;BHLHB9;RYR1;PPP1R3C;SRPX;THBS4;UGT1A10;UGT1A9;GPC6;XIRP1;CD79B;SMYD1;MYBPC2;PDGFRL;CRYAB;TRIM63;PROK2;ATP2A1	39	8.8e-05
TLE2	PODN;PRELP;EFEMP1;MYOC;MYOM3;ELN;UNC45B;THBS4;FMOD;MFAP4;CXCR2;ADAMTS5;FCER2;IGLL1;ITGA11;FBLN1;TRIM63;PDLIM3;SLC16A2;LMOD2;ACTN2;PLCD4;MYOT;EPB42;TTN;GYPB;APOD;CD79A;CASQ1;SCN4A;ITGB1BP2;MYOM1;GYPA;ACTA1;TET1;UGT1A8;MYOM2;CR2;MZB1;MYLK4;TRIM72;GYPE;ACTN3;TMOD1;CLEC4M;CD209;CHADL;GPC6;CYP1B1;COL8A2;BMPER;HSPB7;SRPX2;PROK2;XIRP1;MYBPC2;CEACAM21;IGLL5;KLHL30;CRYAB;PYGM;PPP1R3C;XIRP2	63	9.19e-05
HOXB9	XIRP1;XIRP2;TPPP3;ADAMTS5;KLHL30;MB;ACTN2;DACT1;UGT1A7;SLC4A1;CD79B;HSPB7;CMYA5;EPB42;HBA1;ALAS2;POU2AF1;MFAP4;HBA2;CD24;MZB1;SMYD1;UGT1A8;PRELP;MYLPF;MYBPC2;CEACAM21;AGT;CKM;FBLN1;CACNG1;ACTA1;ITGB1BP2;CLEC4M;LMOD2;ACTN3;EFEMP1;MYOM1;PROCA1;PDLIM3;ELN;COL8A2;MYOM3;MYOC;FMOD;RHBDL3;MYOT;CD19;MYOM2;MYBPC1;PLCD4;LDB3;SGCG;TRIM72;DES;ATP2A1;MMP8;SCN4B;CD177;CRYAB	60	0.000101
SRSF3	NRAP;COL11A1;MYO18B;RYR1;MAP7;APOL4;CXCR2;TRIM72;ACTN2;RHBDL3;NEB;PYGM;CYP1B1;CD79B;SRPX;CEACAM21;XIRP2;BHLHB9;TNNI2;CMYA5;MFAP4;TMOD1;ACTN3;MZB1;OBSCN;CD19;FMOD;CAPN3;SRPX2;CLEC4M;PROCA1;SFRP4;HBA1;CSF3;CD79A;PDLIM3;MYBPH;HSPB7;HBA2;COMP;CKM;ANO5;TNNT3;ACTA1;POU2AF1;EEF1A2;COL8A2;DES;APOD;ALDH1A1;UCN2;MYBPC1;MYOM3;TET1;SLC16A2;TNNC2;MYH7;DACT1	58	0.000123
LMNB2	UGT1A10;PGAM2;UNC45B;MB;PDLIM3;MYBPC1;PROK2;LDB3;TRIM72;TNNC2;KLHL30;COL8A2;FBLN1;PYGM;CLEC4M;MYOT;ART1;UGT1A8;AMPD1;PDGFRL;MYBPC2;RHBDL3;CAPN3;SRPX2;ACTN2;MYH1;XIRP2;TSPO2;MZB1;CD209;XIRP1;ACTA1;CSF3;CKM;MYLPF;ITGB1BP2;SLC4A1	37	0.000126
DLX1	PODN;PRELP;EFEMP1;CD177;MYOC;MYOM3;CXCR2;IGLL1;MYH8;FCER2;CD79B;RHBDL3;ELN;TRIM63;PDLIM3;IGLL5;PLCD4;SLC16A2;MYOM1;ITGA11;CD79A;ADAMTS5;EPB42;THBS4;GYPB;CR2;GYPA;TET1;UNC45B;TPPP3;GPC6;ACTA1;CLEC4M;CYP1B1;BMPER;MFAP4;UGT1A7;SRPX2;CHADL;LDB3;SRPX;DACT1;COL8A2;ANGPTL1;TNNC2;CAPN3;KLHL30;ACTN3;MYBPC2;SGCG;ANO5;CKM;PPP1R3C	53	0.000136
BRCA1	UGT1A8;XIRP2;UGT1A7;LMOD2;GPC6;CD79A;CD209;LDB3;CSF3;MYH8;MYLK4;CD79B;EFEMP1;SNCA;ITGA11;SRPX;ITGB1BP2;PDGFRL;SCN4B;KLHL30;CLEC4M;MYLPF;XIRP1;CCL19;ACTA1;MYBPC2;ANGPTL1;MYOM3;FMOD;TPPP3;TRIM72;MB;FCER2;CR2;COL8A2;CEACAM21;APOD;FBLN1;MYH1	39	0.000159
NRF1	EFEMP1;PODN;ACTA1;RHBDL3;ITGA11;PLCD4;GYPA;ITGB1BP2;GYPB;ADAMTS5;CYP1B1;TRIM63;GYPE;SNCA;SPTA1;TTN;EPB42;CR2;XIRP2;ATP2A1;MYOM2;MYLPF;CD209;THBS4;FMOD;FCER2;CHADL;ANGPTL1;BMPER;TNNC2;SRPX2;SFRP4;MYOM3;PROK2;MYOT;PGAM2;LMOD2;CLEC4M;SGCG;CXCR2;SRPX;SCN4B;CD24;ELN;CASQ1;GPC6;XIRP1;APOL3;ABAT;MFAP4;UNC45B;SLC16A2;MAP7;CKM;MYO18B;SOX6;ANO5;EEF1A2;ALDH1A1;APOL1;MYOC;TSPO2;DACT1;COL8A2;PRELP;ACTN3	66	0.000164
CITED2	PRELP;PODN;EFEMP1;IGLL1;MYOM3;MYOC;ELN;IGLL5;FCER2;LDB3;PLCD4;CASQ1;CD79B;RHBDL3;UGT1A8;SCN4B;APOD;ACTN3;MYBPC2;MFAP4;EPB42;CD79A;MYOM2;ITGB1BP2;SRPX;LMOD2;GYPA;GYPB;CLEC4M;ITGA11;ART1;TET1;TRIM63;MYOM1;TPPP3;MYLPF;SRPX2;TNNC2;FBLN1;CHADL;ANO5;MYOT;CYP1B1;SGCG;CKM;COL8A2;XIRP1;DACT1;PGAM2;HSPB7;XIRP2;GPC6	52	0.000175
USF1	CYP1B1;COMP;SCN4B;COL11A1;XIRP1;TPPP3;DACT1;CCL21;PGAM2;CD79B;POU2AF1;ADAMTS5;FBLN1;CD79A;SRPX;ACTN2;SLC4A1;MYLK4;EPB42;EFEMP1;MB;HBA1;ALAS2;CD24;ACTN3;SMYD1;FMOD;UGT1A8;MYLPF;ACTA1;TNNC2;MYBPC2;CEACAM21;COL8A2;MYOC;UCN2;ANGPTL1;CKM;LMOD2;ITGB1BP2;MFAP4;MYOM1;PPP1R3C;MYOT;PRELP;CAPN3;AGT;ANO5;PDLIM3;PROCA1;ELN;PYGM;MYOM3;RHBDL3;PLCD4;CD19;SLC16A2;CASQ1;DES	59	0.000177
PSIP1	PLCD4;ACTN2;HBA1;MYBPH;FMOD;TRIM72;CD79A;ELN;SLC4A1;MZB1;TPPP3;TNNT3;SLC16A2;TSPO2;MAP7;SCN4A;CLEC4M;CMYA5;COMP;HSPB7;CKM;NEB;OBSCN;EEF1A2;THBS4;CHADL;MYH1;MYO18B;PODN;SRPX2;XIRP2;CSF3;MYH7;MYBPC1;TNNI2;TMOD1;APOL4;CD24;COL8A2;CD19;CD79B;KLHL30;PYGM;APOL3;ANO5;PDGFRL;DACT1;ITGB1BP2;ATP2A1;PROCA1;RYR1;RHBDL3;CAPN3;TIMD4;TET1;ANGPTL1;BMPER;CASQ1;CRYAB;MYOM1;CEACAM21;NRAP;SGCG;MYBPC2;CR2;UCN2;EFEMP1…	76	0.000177
XRCC5	MYO18B;DES;NRAP;CMYA5;HSPB7;SLC16A2;FMOD;TRIM72;CRYAB;CASQ1;ELN;NEB;MAP7;MYBPC1;SOX6;CYP1B1;XIRP2;SRPX2;TPPP3;MYOM1;ANGPTL1;SCN4B;CD24;COL8A2;CAPN3;UCN2;THBS4;MYOM2;PYGM;SLC4A1;CD79A;CKM;ABAT;PROK2;SGCG;IGLL1;APOD;MFAP4;PLCD4;COMP;RHBDL3;HBA1;OBSCN;ACTA1;MYH7;SCN4A;TNNC2;BMPER;APOL4;MZB1;TMOD1;ACTN3;AGT;EEF1A2;ATP2A1;PDLIM3;MYBPC2;KLHL30;SRPX;XIRP1;CD79B	61	0.000181
MAX	ACTA1;CSF3;CD209;CXCR2;TRIM72;MB;UCN2;EFEMP1;TNNC2;TSPO2;LDB3;RHBDL3;UGT1A9;UGT1A8;CLEC4M;GPC6;PLCD4;COL8A2;PYGM;LMOD2;MYOM2;PDGFRL;MYBPC2;FBLN1;CD79A;CKM;HSPB7;PDLIM3;XIRP1;MZB1;ATP2A1;APOD;UGT1A10;SRPX2;TPPP3;SCN4A;SMOC2;MYOT;CR2	39	0.000254
NR4A1	EEF1A2;PRELP;PODN;EFEMP1;ACTN3;MYOC;TSPO2;MYOM3;ELN;IGLL1;LMOD2;LDB3;ANKRD2;SCN4B;UNC45B;TRIM63;UCN2;CXCR2;ACTA1;IGLL5;MYOM2;FCER2;PLCD4;CASQ1;MYLK4;TRIM72;ITGA11;ADAMTS5;PDLIM3;RHBDL3;FMOD;SLC16A2;TTN;CR2;ACTN2;MFAP4;GYPA;GYPB;ITGB1BP2;ATP2A1;CHADL;SPTA1;SRPX;SMYD1;CD209;CD24;SGCG;CYP1B1;PROK2;FBLN1;UGT1A8;MYBPC2;GPC6;DACT1;CAPN3;CEACAM21;MYO18B;ANO5;ALDH1A1;MAP7;SOX6;NEB;CD79B;APOL3	64	0.000294
SRSF4	CASQ1;COL11A1;RYR1;KLHL30;OBSCN;FMOD;COMP;PLCD4;EPB42;BMPER;MZB1;MAP7;THBS4;ITGB1BP2;CD79B;SGCG;UGT1A10;XIRP2;RHBDL3;HBA1;MB;SCN4A;CKM;SOX6;HBA2;MYBPC2;SCN4B;UGT1A8;AMPD1;COL8A2;ATP2A1;PPP1R3C;CMYA5;CAPN3;MYLK4;SMOC2;APOL3;HSPB7;CEACAM21;TNNT3;DACT1;ELN;TPPP3;CD24;MYOM2;CD79A;PROK2;ABAT;ALDH1A1;ANO5;SLC16A2;SLC4A1;SFRP4;PODN;DES;BHLHB9;MYH7;TMOD1;AGT;FBLN1;SRPX2;GPC6;TNNI2;ACTN3;CLEC4M;MYOM3;PDLI…	74	0.000298
YY1	MYH1;MYBPC2;RYR1;MYOM1;GYPE;TNNC2;GPC6;EPB42;TRIM72;SLC4A1;RPL3L;MYH7;APOD;CR2;FXYD6;SGCG;CXCR2;RETNLB;MYH8;FCER2;LMOD2;MZB1;MYL1;MYBPC1;ANGPTL1;APOL2;GYPB;APOL4;PROCA1;XIRP1;MYBPH;PAMR1;IL1A;BHLHB9;PRELP;GYPA;SLC16A2;MYOC;CXCL13;SMOC2;EFEMP1;UNC45B;NRAP;APOL1;TIMD4;EEF1A2;DACT1;ITGB1BP2;PYGM;MYOT;TCAP;TMEM182	52	0.000322
RBBP7	PODN;PRELP;PLCD4;ACTA1;ITGB1BP2;ACTN2;GYPA;UCN2;RHBDL3;GYPB;ATP2A1;ADAMTS5;MFAP4;SPTA1;TET1;SCN4A;CD209;LMOD2;CYP1B1;SGCG;SRPX2;GPC6;SCN4B;UGT1A8;BMPER;FBLN1;CLEC4M;UGT1A7;MYOM3;IGLL5;LDB3;PROK2;PDLIM3;TNNC2;FCER2;CD24;ART1;MZB1;ELN;ANO5;FMOD;UNC45B;KLHL30;TIMD4;TSPO2;ABAT;CEACAM21;CHADL;CAPN3;DACT1;APOL3;SRPX;SLC16A2;MYO18B;MAP7;ITGA11;CASQ1;MYLPF;APOL1;ALDH1A1;COL8A2	61	0.000359
MYT1L	CYP1B1;SRPX;ACTA1;FBLN1;COMP;AGT;EEF1A2;MAP7;PGAM2;ABAT;FXYD6;RHBDL3;MFAP4	13	0.000393
ZNF395	PODN;PRELP;EFEMP1;ELN;IGLL5;MYOM3;MYOC;IGLL1;FCER2;ACTN3;RHBDL3;MYBPC2;ITGA11;CD177;ANKRD2;MYLK4;PLCD4;THBS4;FBLN1;LDB3;UCN2;TTN;EPB42;CD79B;GYPA;GYPB;MYOM1;FMOD;TRIM63;CKM;MYOM2;ACTN2;ACTA1;TET1;TPPP3;CD79A;BMPER;CHADL;UGT1A8;SGCG;PROK2;SRPX;TNNC2;GPC6;CXCR2;TIMD4;SRPX2;CYP1B1;CD209;CEACAM21;CRYAB;XIRP2;XIRP1	53	0.000482
NFKB2	CD209;EFEMP1;PAMR1;PDGFRL	4	0.0005
FOXK2	PODN;PRELP;ELN;IGLL5;EFEMP1;MYOC;MYOM3;ADAMTS5;ACTN3;ITGA11;RHBDL3;FCER2;IGLL1;CR2;THBS4;PPP1R3C;CD79B;UCN2;ACTA1;PLCD4;ATP2A1;MYBPC2;KLHL30;CD177;EPB42;ART1;GYPB;APOD;GYPA;DACT1;TET1;FBLN1;SFRP4;TRIM72;TPPP3;HSPB7;SCN4A;ANO5;TRIM63;MYOM1;CHADL;SRPX2;SGCG;MFAP4;MYLPF;LMOD2;UGT1A7;CAPN3;XIRP1;PGAM2;UNC45B;UGT1A8;CRYAB;LDB3	54	0.00054
ILF3	TRIM72;APOD;PYGM;SCN4A;CD79A;KLHL30;MZB1;PGAM2;TSPO2;CES2;CHADL;ACTA1;FMOD;TIMD4;MAP7;NRAP;CD79B;MYOM3;THBS4;CAPN3;TNNC2;ELN;MYO18B;CKM;EEF1A2;SLC4A1;APOL3;CLEC4M;EPB42;ALAS2;GPC6;ABAT;UCN2;COL8A2;TRIM63;GYPB;PPP1R3C;ACTN2;GYPA;SPTA1;MYOM1;HBA1;ITGB1BP2;RHBDL3;RYR1;MYLPF;MFAP4;CMYA5;OBSCN;CRYAB;MYH7;ANGPTL1;SRPX;HSPB7;CD24;COMP;PLCD4;XIRP2;EFEMP1;MYOM2;SNCA;MYBPC2	62	0.000567
CHD2	HBA2;CRYAB;HBA1;UGT1A10;EFEMP1;GYPA;SNCA;CR2;DES;CMYA5;SPTA1;RHAG;COL8A2;CSF3;ACTA1;TPPP3;BHLHB9;GYPE;SLC4A1;PDGFRL;UGT1A9;PDLIM3;MYBPC2;MYH8;MYOM3;GPC6;CD79B;CLEC4M;CASQ1;MFAP4;CEACAM21;FMOD;AGT;ITGA11;KLHL30;SCN4B;MYBPC1;SGCG;APOD;MB;MYOM2;APOL1;ALDH1A1;ACTN2;NEB;PGAM2;FCER2;MYOT;CD24;FBLN1	50	0.00068
HOXD9	PROK2;MYH1;CXCR2;AMPD1;MYBPC1;TIMD4;FXYD6;CD79B;CACNG1;MYL1;SPTA1;APOD;MAP7;TPPP3;APOL1;CHADL;ITGB1BP2;EPB42;XIRP1;MYLK4;PDGFRL;COL11A1;UNC45B;PODN;PLCD4;PYGM;CILP;CD79A;PROCA1;RPL3L;MYH7;ANO5;MYBPC2;GPRC5C;ALAS2;CR2;LMOD2;ACTN3;TNNC2;CACNA1S;MYOM3;SCN4B;CD177;ATP2A1;SCN4A;MYOM1;ACTN2;SMYD1;MYH8;MFAP4;SLC4A1;SFRP4;CEACAM21;TCAP;THBS4;MYOT;RETNLB;NEB;CD19;TNNT3;CSRP3;ADAMTS5;CXCL13;XIRP2;GYPB;SOX6…	75	0.000736
KAT2B	ACTA1;GPC6;DACT1;SCN4B;MZB1;SRPX;PDLIM3;CR2;MYLPF;PYGM;KLHL30;COL8A2;SMOC2;PPP1R3C;CKM;MYOT;LMOD2;MYOM2;TSPO2;THBS4;CLEC4M;APOD;MYOM1;MB;EPB42;CEACAM21;CAPN3;MFAP4;CD79B;XIRP1;UCN2	31	0.000749
SOX17	ADIG;TMOD1;APOD;GYPE;CYP1B1;AGT;ADAMTS5;MYOT;MYBPC2;SCN4B;HSPB7;CILP;ACTA1;XIRP2;SGCG;MYLK4;SFRP4;CD79B;FMOD;PLCD4;TNNC2;MB;PPP1R3C;PAMR1;CD19;MYH7;PDGFRL;TPPP3;ALAS2;DACT1;FXYD6;TMEM182;SLC16A2;MYBPC1;SRPX;APOL3;UCN2;ABAT;ITGA11;ATOH8;OBSCN;SCN4A;ANO5;GPRC5C;TRIM63;CR2;MYOM1;LMOD2;CD209;CEACAM21;SMYD1;CD24;IL1A;ALDH1A1;APOL4;SPTA1;MYOM2;EFEMP1;ANGPTL1;NEB;XIRP1	61	0.000765
POU5F1	BMPER;MYBPC2;CXCL13;PDGFRL;ALDH1A1;MYOT;ITGA11;XIRP1;ANO5;MMP8;PLCD4;CR2;CSRP3;PROK2;COMP;SRPX;PAMR1;UNC45B;MYOM1;CRYAB;SGCG;ANGPTL1;TIMD4;COL11A1;PPP1R3C;TPPP3;CYP1B1;MB;DES;CASQ1;MYH1;PDLIM3;TMOD1;GYPE;GYPB;MFAP4;FXYD6;GPRC5C;SRPX2;ACTA1;DACT1;EEF1A2;SMOC2;APOD;TRIM63;MAP7;ANKRD2;GPC6;ABAT;CSF3;NEB;CCL19;MYH7;ART1;MYL1;EPB42;CD24;CD19;ACTN3;HBA2	60	0.000834
HNRNPH1	RHBDL3;COL8A2;CASQ1;ACTN3;CKM;CD79B;PROK2;ACTA1;UCN2;SRPX;APOD;CD79A;TTN;XIRP2;CR2;PYGM;CRYAB;FCER2;SOX6;CD19;ACTN2;RYR1;EFEMP1;AMPD1;MYOM3;ART1;LDB3;GPC6;CXCR2;CAPN3;ITGB1BP2;SCN4A	32	0.00084
ZNF180	PDLIM3;CXCR2;ANGPTL1;CD79A;COL8A2;TNNC2;RHBDL3;UGT1A8;UGT1A10;MYBPC2;TSPO2;ITGB1BP2;PLCD4;MYLPF;MYOT;ACTA1;THBS4;PDGFRL;TRIM72;SRPX2;UGT1A9;FCER2;MYH1;KLHL30;CLEC4M;MYH8;MYOM3;XIRP2;HSPB7;PROCA1;MB;SCN4B;CD209;ITGA11	34	0.000964
SRSF7	ACTN2;APOL4;PLCD4;MYOM2;MYH7;PODN;MYOM1;MYLK4;ADIG;HBA1;COL11A1;CD79B;POU2AF1;AGT;TNNI2;TSPO2;CKM;FMOD;CD19;THBS4;HSPB7;NRAP;ANGPTL1;APOL3;MFAP4;MYO18B;KLHL30;TNNC2;CSF3;TMOD1;CASQ1;SFRP4;CES2;CHADL;CD79A;ART1;MYBPC2;AMPD1;ABAT;ACTN3;PROK2;ACTA1;TRIM63;EPB42;TIMD4;COL8A2;CD209;ALDH1A1;GYPB;ALAS2;GYPA;SLC4A1;TPPP3;MYH8;GYPE;RYR1;PYGM;BMPER;EEF1A2;XIRP2;PGAM2;DES;NEB;SRPX2;CYP1B1;PDLIM3;SCN4B;CMYA5…	100	0.000995
SAFB2	TNNI2;BMPER;ACTN2;OBSCN;HBA1;POU2AF1;CSF3;HSPB7;CD79B;MYBPC1;THBS4;MYOM1;MYO18B;CXCR2;PLCD4;CD19;MYBPH;COMP;CHADL;CES2;MYLK4;AMPD1;APOL3;TRIM72;ACTA1;MZB1;UCN2;CAPN3;EPB42;SLC4A1;CEACAM21;ALAS2;ELN;ANKRD2;KLHL30;UGT1A9;TPPP3;PYGM;NEB;SRPX;EEF1A2;COL11A1;SLC16A2;CYP1B1;ANGPTL1;ACTN3;TMOD1;SCN4A;SOX6;SFRP4;MFAP4;CD24;MYH7;SRPX2;TMEM182;ABAT;CMYA5;ITGB1BP2;GPC6;COL8A2;CKM;XIRP1;MYBPC2;RHBDL3;EFEMP1;…	72	0.00123
LMNA	TRIM72;LDB3;FBLN1;UGT1A10;MYBPC1;PROK2;CLEC4M;TTN;MYLK4;SRPX2;UGT1A8;SCN4B;PDGFRL;CD209;CSF3;TNNC2;MYH8;CKM;ART1;SLC4A1;CD79B;TSPO2;RHBDL3;XIRP1;CD79A;MYLPF;MYH1;MYOM3;MYBPC2;SNCA;CAPN3;MYOM2;PDLIM3;ACTN2;PLCD4;MZB1;HSPB7	37	0.00141
FUS	BMPER;SLC16A2;NRAP;MYBPH;NEB;DACT1;MYO18B;APOD;SRPX;HSPB7;CLEC4M;ELN;SRPX2;TPPP3;FMOD;CMYA5;PDGFRL;SCN4B;CAPN3;XIRP2;CASQ1;CXCR2;CRYAB;CD24;TNNI2;MYBPC1;APOL4;MZB1;SOX6;TMOD1;ALDH1A1;THBS4;CSF3;PYGM;XIRP1;TRIM63;GYPB;PPP1R3C;ITGB1BP2;GYPA;MYOM1;MYH7;RHBDL3;HBA1;UCN2;KLHL30;ANGPTL1;MAP7;CKM;HBA2;TET1;ACTN3;CD79B;MFAP4;CD79A;BHLHB9;MYBPC2;PROK2;COL8A2;MYOM2;DES;SLC4A1;LMOD2;PGAM2	64	0.00175
SSB	MYOM2;RHBDL3;NEB;CAPN3;APOL4;OBSCN;ACTA1;TIMD4;ACTN2;MAP7;TNNC2;SFRP4;ABAT;MYLK4;COL11A1;CMYA5;MZB1;TMOD1;CYP1B1;PROCA1;CES2;ALDH1A1;COMP;UNC45B;BMPER;NRAP;MB;UGT1A9;BHLHB9;ACTN3;PPP1R3C;GPC6;ITGB1BP2;CKM;CLEC4M;TPPP3;SCN4A;CD79A;SGCG;CD24;GYPB;MYO18B;ALAS2;CEACAM21;TRIM63;GYPA;CR2;ANGPTL1;SRPX;EEF1A2;ANO5;POU2AF1;SLC16A2;SRPX2;KLHL30;HBA1;TNNI2;PDLIM3;TSPO2;CHADL;SOX6;XIRP2;DACT1;HSPB7;CRYAB;CD1…	83	0.00187
EWSR1	ACTA1;MYO18B;PLCD4;CRYAB;MAP7;CD24;FMOD;MYH7;SLC4A1;PDLIM3;ANO5;SFRP4;CMYA5;ALDH1A1;TMOD1;XIRP2;MFAP4;MZB1;MB;CD79B;CASQ1;ABAT;NEB;APOD;KLHL30;SCN4B;MYBPC1;TPPP3;TIMD4;ELN;SGCG;UCN2;SRPX;THBS4;CD19;XIRP1;EPB42;HBA1;DACT1;SCN4A;ACTN3;CYP1B1;CD79A;PYGM;ADIG;CSF3;TNNI2;ACTN2;UGT1A9;COL8A2;TET1;MYLPF;TSPO2;HSPB7;CLEC4M;CHADL;NRAP;ART1;CKM;CAPN3;ITGB1BP2;BHLHB9;APOL3	63	0.00191
MEF2A	AGT;MAP7;ABAT;PGAM2;CRYAB;MFAP4;SRPX;ACTA1;TMOD1	9	0.00192
HNRNPL	ADIG;MZB1;OBSCN;UGT1A10;CD79B;ELN;THBS4;TNNT3;MYLK4;HBA1;CMYA5;ACTN3;XIRP2;HSPB7;MYLPF;CD19;CXCL13;BMPER;DES;MYBPC1;CHADL;TNNC2;POU2AF1;APOL3;MYO18B;TMOD1;NEB;PODN;FBLN1;MFAP4;CXCR2;ACTA1;COL8A2;TPPP3;CAPN3;RHBDL3;XIRP1;ABAT;PYGM;AMPD1;FMOD;AGT;KLHL30;EPB42;MYOM1;SRPX;ALAS2;CRYAB;GYPB;SGCG;ACTN2;CR2;SLC4A1;SPTA1;TIMD4;RYR1;SCN4A;CLEC4M;CD79A;MYH7;CSF3;ANKRD2;ITGB1BP2;PLCD4;MYH8;APOD;SOX6	67	0.00214
ATF3	ANO5;CEACAM21;AMPD1;HSPB7;GPC6;ACTN3;KLHL30;CCL21;MB;GYPB;ITGB1BP2;CCL19;BMPER;MYOM1;CACNG1;LDB3;EFEMP1;PODN;ACTA1;CXCR2;FMOD;SNCA;RYR1;XIRP2;ACTN2;GYPA;CD79B;SPTA1;SRPX;MYBPC2;SMOC2;FCER2;RHBDL3;MYLK4;COL8A2;TPPP3;MFAP4;PYGM;SLC4A1;TRIM63;IGLL1;PRELP;ALDH1A1;IL1A;ATP2A1;XIRP1;MMP8;TET1;APOL3;MS4A1;MAP7;SLC16A2;DACT1;UGT1A7;MYLPF;ITGA11;CHADL;TRIM72;UGT1A8;CAPN3;CD24;EEF1A2;BHLHB9;LMOD2;CLEC4M;MY…	76	0.00236
MAFG	RHBDL3;TRIM72;LDB3;MB;CSF3;SCN4B;RYR1;CKM;FBLN1;CD209;LMOD2;XIRP1;EPB42;TSPO2;MYOT;MYLK4;FCER2;PDGFRL;PDLIM3;MYBPC2;KLHL30;CD79A;CR2;SRPX2;HSPB7;MYH1;MYH8;MYOM3;GPC6;UGT1A9;FMOD;CD79B;APOD;CASQ1	34	0.00242
GATA1	TPPP3;DACT1;AGT;ADAMTS5;COL11A1;KLHL30;CD79A;PGAM2;XIRP1;CD79B;MYBPC2;MFAP4;CYP1B1;HSPB7;FBLN1;CD24;MYLK4;APOL4;CXCR2;IGLL5;MB;APOL1;SLC4A1;ACTN2;APOL3;ANGPTL1;GPC6;APOL2;NEB;MYO18B;APOD;SCN4B;ANO5;CEACAM21;PODN;FMOD;MYOM3;ACTN3;CLEC4M;MYOC;CD209;UNC45B;ACTA1;UGT1A8;ELN;CASQ1;PDLIM3;ITGB1BP2;COL8A2;CRYAB;LMOD2;CSF3;PRELP;GYPA;DES;CR2;TRIM63;UGT1A7;GYPB;FCER2;PROCA1;MYH7;MYOT;CCL21;CD177;MYOM2;GYP…	73	0.00243
KLF3	HBA1;HBA2;SPTA1;ALAS2;GYPB;GYPA;TMOD1;GYPE;CRYAB;PPP1R3C;CD24	11	0.0026
WHSC1	EFEMP1;PRELP;PODN;XIRP2;UCN2;ITGB1BP2;ADAMTS5;ACTA1;PLCD4;LDB3;CR2;GYPA;UNC45B;TET1;RHBDL3;GYPB;ACTN3;TRIM63;ART1;SLC16A2;SFRP4;GYPE;MYOC;CD209;SRPX2;SMYD1;SGCG;MFAP4;CLEC4M;UGT1A8;PGAM2;SRPX;CEACAM21;PROK2;CHADL;CD24;UGT1A7;CKM;TSPO2;GPC6;SCN4B;DACT1;MAP7;MYH8;CYP1B1;LMOD2;ANO5;CD79A;MYOT;MYBPC2;MYO18B;BMPER;APOL3;APOL1;KLHL30;PYGM;COL8A2;SLC4A1;SOX6;CAPN3;HSPB7;TRIM72	62	0.00264
DROSHA	SLC16A2;MFAP4;ACTN2;PYGM;MYH1;MYO18B;PODN;OBSCN;APOD;PDLIM3;MB;TTN;FMOD;TNNT3;CD79A;GYPB;MYLPF;ALAS2;CLEC4M;ANO5;SOX6;CMYA5;GYPE;RHBDL3;ABAT;TPPP3;HBA2;CRYAB;TMEM182;DES;RYR1;HBA1;ELN;MZB1;SCN4B;XIRP2;CD19;SCN4A;CASQ1;PPP1R3C;PROCA1;MYBPC1;BHLHB9;ACTN3;ACTA1;MYLK4;UGT1A10;PLCD4;THBS4;MYOM2;ART1;UCN2;SMOC2;CD24;MYBPC2;CEACAM21;EFEMP1;DACT1;CKM	59	0.00268
RBM17	CD79A;CSF3;SCN4B;MYBPH;ACTA1;OBSCN;CRYAB;CASQ1;ANO5;KLHL30;ELN;TPPP3;TMEM182;ACTN3;EEF1A2;FMOD;MZB1;ATP2A1;POU2AF1;CHADL;CD79B;THBS4;SGCG;HSPB7;MYOM2;MYOM3;TTN;SLC4A1;ALAS2;GYPA;EPB42;GYPB;GYPE;SRPX;MYOM1;ABAT;ACTN2;DACT1;XIRP1;RYR1;HBA2;COL8A2;TIMD4;PODN;NEB;APOL4;DES;SRPX2;MYLK4;APOL1;PROCA1;SMYD1;APOL2;ITGB1BP2;APOD;PPP1R3C;CMYA5;UCN2;MYLPF;LDB3;TRIM72;TNNC2;CLEC4M;ART1;CKM;AGT;EFEMP1;CSRP3;MY…	70	0.00307
ATM	MYOM2;EEF1A2;RYR1;GFRA2;MYBPH;CCL21;PYGM;CD24;EFEMP1;ITGB1BP2;TPPP3;FCER2;COL11A1;CD19;PDGFRL;COMP;SPTA1;ACTA1;ACTN2;CR2;MYOM1;CKM;RHAG;ACTN3;MYOC;CACNG1;ELN;SNCA;SRPX;CSF3;IL1A;CRYAB;CD79B;SLC4A1;ADAMTS5;SGCG;APOL2;CYP1B1;CD177;RPL3L;SRPX2;ATP2A1;CES2;PPP1R3C;TMOD1;FBLN1;GPRC5C;TNNI2	48	0.0032
MXI1	UGT1A10;ACTA1;ANKRD2;PDLIM3;COL8A2;UGT1A8;MYBPC2;XIRP2;CKM;LDB3;CD79A;THBS4;SRPX2;UGT1A9;MB;MYH1;HSPB7;PDGFRL;RHBDL3;KLHL30;CR2;ANGPTL1;MYOM3;CLEC4M;TPPP3;SCN4B;TRIM63;TNNC2;CASQ1;EPB42;PROK2	31	0.00329
IRF6	SLC4A1;GYPB;CYP1B1;GYPA;GYPE;EPB42;SOX6;ALAS2;CRYAB;APOL3;IGLL1;ALDH1A1;TET1;PPP1R3C;MAP7;DES;APOL4	17	0.00333
EGR3	ADAMTS5;FXYD6;CCL21;TCAP;SPTA1;SCN4B;CRYAB;ANO5;PGAM2;EEF1A2;CXCR2;TNNC2;ACTN3;CEACAM21;CD24;SRPX;SLC16A2;TNNI2;ABAT;CYP1B1;MB;UCN2;SGCG;XIRP1;CXCL13;MYOT;MYO18B;MYL1;CD19;IGLL5;PPP1R3C;MYLPF;NRAP;TRIM63;MYBPH;PAMR1;ACTN2;CASQ1;IL1A;PDGFRL;BHLHB9;SNCA	42	0.00391
NONO	EFEMP1;PODN;ACTA1;SFRP4;PRELP;ACTN3;FBLN1;ADAMTS5;PLCD4;RHBDL3;UCN2;GYPA;GYPB;TSPO2;MYOM2;TET1;ANGPTL1;TTN;EPB42;MYLK4;GYPE;CR2;CYP1B1;TRIM63;SPTA1;MYO18B;DES;CXCR2;CHADL;MYLPF;CLEC4M;CD19;OBSCN;SLC16A2;RYR1;PYGM;TPPP3;APOD;KLHL30;HBA1;MYBPC2;SCN4A;CD79A;COL8A2;CSF3;ANO5;MYH7;TMOD1;PDLIM3;CAPN3;CMYA5;ABAT;HSPB7;NEB;FMOD;CES2;TNNT3;MYBPH;UGT1A7;CRYAB;APOL4;XIRP2;AGT;EEF1A2;SCN4B;APOL3;CASQ1;CKM;TH…	101	0.00405
NFE2L1	PODN;PRELP;ELN;MYOC;EFEMP1;MYOM3;ACTN3;ITGA11;FCER2;CD177;UCN2;FBLN1;RHBDL3;CXCR2;SLC16A2;TRIM72;CD79B;UNC45B;ADAMTS5;FMOD;MZB1;LMOD2;IGLL5;ITGB1BP2;SFRP4;TRIM63;SCN4B;SCN4A;ABAT;GYPA;TTN;TIMD4;CLEC4M;TET1;PLCD4;CR2;KLHL30;XIRP2;GYPB;IGLL1;ACTA1;PDLIM3;CASQ1;PPP1R3C;LDB3;MYLK4;GYPE;EPB42;CYP1B1;UGT1A7;TMOD1;SPTA1;TPPP3;MYOM1;CMYA5;PYGM;MYLPF;PGAM2;GPC6;SGCG;CD24;MYOT;TNNC2;MYBPC2;MYH8;PROK2;MYO18…	73	0.00464
TBL1XR1	EFEMP1;MYOM3;PLCD4;MYOM2;ACTA1;IGLL5;ADAMTS5;IGLL1;GYPA;TRIM63;TTN;ITGB1BP2;UCN2;MYOM1;GYPB;MYLK4;SNCA;COL8A2;PDLIM3;THBS4;CD79B;CSRP3;TSPO2;HSPB7;MFAP4;CD79A;SMOC2;RHBDL3;LMOD2;ATP2A1;CYP1B1;ELN;GPC6;FBLN1;SRPX2;ANO5;TNNC2;CEACAM21;LDB3;XIRP2;XIRP1;FMOD;CLEC4M;SGCG;EEF1A2;MAP7;KLHL30;FCER2;SOX6;SLC4A1;CHADL;CES2;ACTN3;MYO18B;APOL3;BHLHB9;HBA2;ALAS2;ITGA11;SCN4B;DACT1;CKM;MYOT;CR2;CACNA1S;RYR1;TP…	68	0.0047
PTEN	PPP1R3C;CES2;CD24;CRYAB;EEF1A2;MYBPC1;TIMD4;RPL3L;ANKRD2;SGCG;MMP8;CD177;CHADL;COX6A2;MB;TMOD1;CCL19;TRIM72;SMYD1;MYH1;SLC16A2;XIRP2;MYO18B;CACNA1S;SFRP4;PROCA1;ELN;TRIM63;COL11A1;BMPER;ITGB1BP2;ABAT;BHLHB9;PRELP;MYLK4;GYPB;CXCL13;CLEC4M;ATP2A1;APOL1;CILP;SCN4A;FXYD6;SPTA1;SRPX2;CMYA5;LDB3;CR2;SMOC2;MYH8;EFEMP1;MYOT;PYGM;AMPD1;OBSCN;ITGA11;ANO5;MYH7;RYR1;TSPO2;MYOM1;PAMR1;CD79A;RETNLB;GYPE;GFRA2;…	129	2.1e-10
RAD21	SLC4A1;CXCR2;LDB3;ANGPTL1;SRPX2;GPC6;ART1;SCN4B;HSPB7;ELN;RHBDL3;KLHL30;EPB42;CYP1B1;MYOT;RHAG;SNCA;CD79B;FBLN1;SPTA1;TPPP3;GYPB;CSRP3;ABAT;ALAS2;FCER2;CLEC4M;MYBPC1;GYPE;FMOD;SOX6;APOD;GYPA;CRYAB;APOL1;ACTN2;ITGA11;CD79A;COL8A2;MYOM1;BHLHB9;XIRP1;EEF1A2;PDLIM3;APOL4;OBSCN;CMYA5;CR2;AMPD1;UGT1A9;MYBPC2;CD24;PODN;SGCG;XIRP2;SRPX;CD209;MYH7;MZB1;ANKRD2;SCN4A;COMP;CEACAM21;HBA1;PGAM2;HBA2;TNNC2;MAP7…	78	2.4e-10
CREB1	XIRP1;CILP;CXCL13;PYGM;APOL3;DACT1;FXYD6;ANO5;CD24;BMPER;MYO18B;SRPX;TNNC2;CD19;CLEC4M;MYH7;TIMD4;CSRP3;AMPD1;CRYAB;SMYD1;MYH1;ALAS2;CASQ1;CCL21;CACNA1S;COL11A1;ACTN3;APOD;APOL4;MYBPC2;CHADL;ADAMTS5;MYH8;PLCD4;GYPB;ACTN2;GYPA;SOX6;IGLL1;DES;MYL1;MS4A1;LDB3;FMOD;GYPE;TNNI2;MYOC;MYBPC1;ATOH8;TRIM72;RHAG;TTN;PROK2;MYLK4;MYOT;ADIG;CD79B;CYP1B1;ANGPTL1;FCER2;XIRP2;PDLIM3;MZB1;PAMR1;GFRA2;MYOM2;MYLPF;S…	125	1.25e-08
PAX3	FXYD6;SOX6;MMP8;MYH8;CSRP3;TRIM63;UNC45B;TTN;TNNC2;AMPD1;MYLPF;APOL3;MYOM3;SMYD1;GPC6;MYH7;LDB3;CKM;EFEMP1;TNNT3;CACNG1;LMOD2;AGT;CILP;CRYAB;COL8A2;MYL1;XIRP2;MYBPC2;MAP7;ACTN2;MYBPH;APOL1;TMEM182;SGCG;CACNA1S;PLCD4;PAMR1;MFAP4;MYOM1;TNNI2;TMOD1;ACTN3;MB;DES;DACT1;PGAM2;FCER2;CHADL;PDGFRL;ALDH1A1;SRPX;PROCA1;GP1BB;ABAT;ATOH8;SFRP4;SRPX2;UGT1A8;SMOC2;HSPB7	61	1.74e-08
SOX9	CXCL13;RYR1;XIRP1;PAMR1;LMOD2;CSRP3;MYH1;SCN4A;TIMD4;CYP1B1;BMPER;UCN2;MYL1;ANO5;IL1A;SGCG;IGLL5;SLC4A1;RETNLB;COL11A1;MYOC;ELN;APOD;ATOH8;FCER2;CACNA1S;MYH8;TRIM72;XIRP2;NRAP;SFRP4;GFRA2;CD19;MYO18B;PGAM2;ANKRD2;THBS4;MYOT;MMP8;FXYD6;MYBPC2;MZB1;CASQ1;MYOM1;COX6A2;TNNC2;SCN4B;MYLK4;PDGFRL;TET1;APOL3;ACTN3;PDLIM3;FBLN1;CRYAB;TSPO2;COMP;RPL3L;SRPX;UNC45B;PRELP;COL8A2;ADIG	63	2.28e-08
ZC3H11A	XIRP1;XIRP2;PGAM2;ADAMTS5;TPPP3;MB;MYBPC1;CD79B;IGLL5;POU2AF1;GPC6;HSPB7;MYLK4;SLC4A1;ACTN2;DACT1;KLHL30;CD79A;CYP1B1;NEB;CMYA5;PODN;EFEMP1;SCN4B;EPB42;CASQ1;CD24;CD177;APOL3;SRPX;EEF1A2;SMYD1;ACTN3;ACTA1;TNNC2;MYBPC2;MYOC;FBLN1;PDLIM3;UGT1A8;PRELP;ELN;ITGB1BP2;MYOT;MYLPF;AGT;SLC16A2;MYOM3;COL8A2;CAPN3;CXCR2;FMOD;LDB3;UCN2;ITGA11;UNC45B;CLEC4M;PROCA1;RHBDL3;PYGM;MZB1;CKM;PPP1R3C;APOD;LMOD2;FCER2;…	73	2.94e-08
Prox1	MYOT;CXCL13;MYBPH;IGLL1;CRYAB;RPL3L;MYOM2;RYR1;SCN4A;UNC45B;PDGFRL;PODN;TSPO2;CACNG1;HSPB7;MYLPF;CD209;DES;GYPE;CKM;CSF3;MYBPC2;PROCA1;GPC6;PROK2;MS4A1;LMOD2;OBSCN;CACNA1S;APOL1;CMYA5;MYH1;ACTN2;ANGPTL1;THBS4;CAPN3;TRIM63;RETNLB;CSRP3;CLEC4M;TIMD4;COMP;MB;MYO18B;EPB42;PGAM2;CXCR2;MYBPC1;MMP8;GPRC5C;CCL21;DACT1;CD19;MYH8;BMPER;ITGB1BP2;PAMR1;PYGM;SLC16A2;MZB1;MYL1;MYH7;COL11A1;FXYD6;SFRP4;CILP;TPP…	80	3.32e-08
FOXP1	CYP1B1;XIRP1;TPPP3;MYBPC1;DACT1;PLCD4;CD79B;ALDH1A1;SCN4B;EPB42;FMOD;GP1BB;CHADL;SLC16A2;MFAP4;COMP;FCER2;IGLL1;ANO5;PDLIM3;MYH1;SRPX2;IGLL5;MB;UNC45B;TMOD1;RYR1;BMPER;PPP1R3C;MYL1;OBSCN;APOD;CD24;ANGPTL1;CKM;SCN4A;GYPA;APOL2;ATP2A1;TCAP;PODN;GPC6;DES;PGAM2;RPL3L;CR2;CACNG1;HSPB7;MYOM1;XIRP2;TIMD4;APOL4;MYO18B;CCL21;CAPN3;CEACAM21;UCN2;CILP;MYH7;SNCA;TRIM63;BHLHB9;GYPE;AMPD1;ANKRD2;TRIM72;COX6A2;…	128	7.11e-08
BACH1	SMYD1;SRPX;GPRC5C;EFEMP1;PODN;MYOM3;ACTA1;CYP1B1;SFRP4;UCN2;ANKRD2;XIRP2;PRELP;CD79B;MFAP4;IGLL5;THBS4;APOD;MYOT;SLC16A2;ACTN3;IGLL1;ANGPTL1;RHBDL3;CASQ1;TTN;UNC45B;ITGB1BP2;SCN4A;MZB1;SNCA;FCER2;PLCD4;TRIM72;TNNC2;CXCR2;SRPX2;LDB3;CD209;LMOD2;MYBPC1;MYLK4;ITGA11;CAPN3;COL8A2;MYLPF;PYGM;MB;MYOM1;KLHL30;MYOC;PDGFRL;ABAT;ANO5;GPC6;UGT1A7;UGT1A8;CLEC4M;FMOD;MAP7;DACT1;ELN;BHLHB9;XIRP1;CHADL;SGCG;ACT…	78	7.62e-08
POLR3A	RYR1;SCN4B;CKM;SLC16A2;CASQ1;MYO18B;AMPD1;XIRP2;SCN4A;EPB42;TRIM72;ANKRD2;ADIG;SPTA1;ITGA11;RHAG;TNNC2;ALAS2;MYBPH;TIMD4;IGLL1;FCER2;SNCA;ANO5;TCAP;AGT;COX6A2;SRPX;COL11A1;MMP8;PROK2;SFRP4;NRAP;TPPP3;PODN;MYLPF;MYOM1;ANGPTL1;DACT1;CXCL13;EFEMP1;TNNI2;CILP;MYOC;DES;MYLK4;XIRP1;MYOM2;MYBPC2;COMP;MYOT;CCL19;SGCG;MS4A1;TSPO2;CRYAB;RETNLB;CXCR2;MYH8;CCL21;MFAP4;LDB3;CD79B;MZB1;CACNG1;CSRP3;RPL3L;LMOD2…	75	1.51e-07
NR2F2	CXCL13;MYOM2;IGLL1;UNC45B;XIRP1;HSPB7;DACT1;RYR1;DES;CR2;TCAP;CRYAB;CASQ1;CMYA5;MYOT;IGLL5;CD209;CACNA1S;TSPO2;PROCA1;COX6A2;ACTA1;PDGFRL;CAPN3;PAMR1;ADIG;GFRA2;GPRC5C;CCL19;CD24;RHAG;CYP1B1;NRAP;BMPER;SMYD1;GPC6;EPB42;TMEM182;AGT;MYH1;PODN;TNNC2;PPP1R3C;CD19;OBSCN;ACTN2;LDB3;GYPE;MYOM1;UCN2;MYLPF;CSF3;ALDH1A1;PROK2;RPL3L;CXCR2;SGCG;CHADL;IL1A;CKM;APOL3;SRPX2;XIRP2;APOL2;EFEMP1;PRELP;FMOD;MYOC;AD…	121	1.89e-07
HDAC8	CD177;SCN4B;XIRP2;XIRP1;CD79B;FBLN1;ADAMTS5;TPPP3;PODN;ACTN2;MB;CXCR2;KLHL30;AGT;DACT1;CD79A;MYBPC1;SLC4A1;GPC6;IGLL5;CASQ1;CCL21;MYLK4;MYOM3;CYP1B1;CD209;EFEMP1;POU2AF1;ITGA11;TRIM72;EPB42;ALAS2;MFAP4;FCER2;CD24;APOD;HBA2;PRELP;HBA1;MZB1;UGT1A7;PDLIM3;CLEC4M;CMYA5;EEF1A2;UGT1A8;FMOD;ACTA1;MYLPF;MYBPC2;SMYD1;SLC16A2;SRPX;CAPN3;LMOD2;COL8A2;ITGB1BP2;PROCA1;ACTN3;COL11A1;SGCG;ANO5;MYOM2;MYOT;ATP2A1…	72	1.95e-07
HMBOX1	KLHL30;FBLN1;PODN;XIRP2;SCN4B;XIRP1;GPC6;IGLL5;POU2AF1;MB;ADAMTS5;AGT;COL11A1;MYBPC1;CD79B;TPPP3;CACNG1;FCER2;LDB3;DACT1;MYLK4;CASQ1;CXCR2;ACTN2;UGT1A7;CCL21;CD79A;ELN;RHBDL3;SCN4A;MYOM3;SLC4A1;PDGFRL;EFEMP1;CMYA5;PRELP;CD209;MZB1;CD24;SRPX;CYP1B1;ABAT;EPB42;TRIM72;ALAS2;TTN;MYLPF;SMYD1;CAPN3;ACTN3;UGT1A8;PPP1R3C;COL8A2;PROCA1;TNNC2;LMOD2;CRYAB;MYOM2;MYH7;ANGPTL1;SGCG;CKM;ITGB1BP2;MYOT;MYBPC2;ATP…	69	4.68e-07
RELA	MYBPC2;CKM;MYOT;FCER2;NRAP;SRPX;MMP8;COL11A1;CACNG1;CSF3;IGLL1;CSRP3;MYOC;PYGM;MYOM2;ABAT;EFEMP1;PRELP;ITGB1BP2;PLCD4;ACTA1;PODN;THBS4;MFAP4;IGLL5;CR2;ACTN2;GYPA;RHBDL3;GYPB;EPB42;MYOM1;CRYAB;SRPX2;SLC4A1;APOL2;APOL3;ATP2A1;RPL3L;CD79A;TCAP;FXYD6;CD177;CYP1B1;DES;AGT;SGCG;EEF1A2;LMOD2;GPC6;CHADL;CLEC4M;MYOM3;FMOD;SLC16A2;CXCR2;PROK2;CD24;ANO5;COL8A2;BMPER;XIRP1;UGT1A7;SOX6;MZB1;CASQ1;ART1;UGT1A8;…	82	4.73e-07
CTCF	ELN;LDB3;ART1;SCN4B;FMOD;SRPX;ANGPTL1;GPC6;PODN;MYOT;MYOM2;FBLN1;MAP7;AMPD1;MYBPC1;ACTN3;ITGA11;ANKRD2;MB;KLHL30;CD79B;PDLIM3;ACTN2;ITGB1BP2;SNCA;CHADL;HSPB7;TRIM72;OBSCN;TNNT3;XIRP2;UGT1A10;MYBPC2;COMP;CSRP3;CR2;CD209;UGT1A9;RHBDL3;EFEMP1;PGAM2;EEF1A2;MYLK4;DACT1;ANO5;COL8A2	46	5.94e-07
CEBPZ	CD209;SFRP4;CD79B;PROK2;TRIM63;CASQ1;APOL3;ALDH1A1;MYBPC2;EPB42;RHBDL3;GYPB;COL8A2;PYGM;ACTA1;COMP;HSPB7;GYPA;MYO18B;ACTN3;THBS4;ALAS2;CD19;DES;RYR1;ANO5;MYH7;SRPX;CAPN3;MYH1;PLCD4;CYP1B1;SCN4B;NRAP;MYBPC1;ELN;PROCA1;TNNC2;LDB3;LMOD2;UGT1A9;MYOM1;MYLK4;MB;UGT1A8;ITGA11;EFEMP1;TPPP3;SGCG;EEF1A2;PGAM2;FBLN1;MYLPF;AGT;GPC6;AMPD1;CEACAM21;CD79A;CKM;CXCR2;COL11A1;MAP7;TIMD4;APOD;PODN;XIRP2;CRYAB;MFAP4…	80	7.68e-07
RARA	MYBPH;ELN;PROK2;COL11A1;CR2;CXCL13;MYH7;TPPP3;MYO18B;CD19;APOL3;FMOD;ALAS2;CASQ1;MYL1;TIMD4;TRIM63;MYH8;MYOC;IGLL1;COL8A2;CD79A;ATP2A1;APOD;MYOM3;GYPA;AGT;MFAP4;GYPB;XIRP1;CD209;ATOH8;RHBDL3;SMYD1;NEB;RPL3L;PDLIM3;ANKRD2;MYH1;SCN4A;CXCR2;GYPE;CD79B;AMPD1;UCN2;DACT1;ALDH1A1;CACNG1;XIRP2;FXYD6;ITGB1BP2;IL1A;CEACAM21;CLEC4M;UNC45B;CCL19	56	8.11e-07
HINFP	POU2AF1;CD79B;KLHL30;IGLL5;XIRP1;PODN;CYP1B1;FBLN1;XIRP2;CD177;SCN4B;AGT;TPPP3;ADAMTS5;CD79A;COL11A1;GPC6;CACNG1;PGAM2;UGT1A7;DACT1;FCER2;ITGA11;ELN;MYOM3;CXCR2;MYLK4;CCL21;CASQ1;PRELP;ACTN2;TRIM72;SLC4A1;SRPX;PDGFRL;EPB42;CLEC4M;ABAT;HSPB7;LDB3;MB;MMP8;MZB1;ANGPTL1;PDLIM3;SLC16A2;RHBDL3;ALAS2;COMP;EEF1A2;APOD;UNC45B;CMYA5;APOL3;HBA2;CR2;HBA1;BHLHB9;CD24;APOL2;LMOD2;MYBPC1;CD209;MYBPC2;MYLPF;COL8…	77	9.03e-07
CCAR2	PLCD4;HBA1;COL11A1;SCN4A;TNNT3;MYBPH;FMOD;ACTN2;SRPX;CMYA5;CRYAB;ELN;SRPX2;CSF3;CD79A;TRIM72;MYBPC1;TNNI2;TSPO2;MYO18B;EEF1A2;XIRP2;UCN2;TRIM63;CLEC4M;MZB1;OBSCN;PDLIM3;CD79B;KLHL30;CEACAM21;ACTA1;AMPD1;MYOM3;TPPP3;SGCG;XIRP1;THBS4;CD24;RHBDL3;PPP1R3C;BMPER;CASQ1;MYH7;ANO5;ITGB1BP2;HSPB7;TMOD1;SLC4A1;SCN4B;MFAP4;MYLPF;MB;UGT1A10;ATP2A1;CKM;COL8A2	57	9.8e-07
ARID3A	PODN;UCN2;ACTN3;ACTA1;EFEMP1;CASQ1;IGLL5;ADAMTS5;PRELP;ITGB1BP2;MFAP4;PLCD4;MYBPC2;APOD;RHBDL3;TRIM72;SCN4A;SNCA;UNC45B;ATP2A1;MB;ANGPTL1;XIRP2;GPC6;MYOT;CSF3;MYH8;PPP1R3C;COL8A2;PDLIM3;SRPX2;THBS4;TNNC2;CD209;ANO5;LMOD2;UGT1A7;PROK2;SGCG;DACT1;SRPX;LDB3;BHLHB9;SCN4B;CLEC4M;FBLN1;CMYA5;SLC4A1;MAP7;CAPN3;SLC16A2;ELN;ART1;APOL3;PYGM;EEF1A2;ITGA11;CD79A;ACTN2;MZB1;XIRP1;TSPO2;CEACAM21;FMOD;CSRP3;KLH…	68	1.13e-06
HMGN2	COL11A1;SCN4B;XIRP1;FBLN1;XIRP2;ADAMTS5;CD177;PODN;TPPP3;AGT;IGLL5;CD79B;CYP1B1;GPC6;COMP;KLHL30;MYBPC1;CXCR2;SLC4A1;TRIM72;CACNG1;ACTN2;CASQ1;MYLK4;EPB42;EFEMP1;PDGFRL;PRELP;CLEC4M;PGAM2;CD79A;ELN;MB;SCN4A;ITGA11;MYOM3;MZB1;ALAS2;POU2AF1;CD24;MMP8;HBA1;EEF1A2;HBA2;LDB3;CMYA5;APOD;ACTN3;UGT1A8;MYBPC2;TNNC2;COL8A2;ITGB1BP2;PPP1R3C;MFAP4;CAPN3;MYOM2;CEACAM21;PROCA1;SLC16A2;SGCG;ACTA1;FMOD;MYOT;ATP2…	66	3.21e-06
KLF2	UNC45B;MYH1;BMPER;MYBPH;TNNI2;MYOM1;PLCD4;MYOT;DACT1;APOL3;TRIM63;LMOD2;XIRP2;ACTN2;FXYD6;UCN2;CCL21;ANKRD2;MYO18B;SRPX2;RPL3L;MYH7;CYP1B1;CD79B;ABAT;FCER2;MYOM3;LDB3;ACTN3;EFEMP1;PODN;MFAP4;ACTA1;ATP2A1;CASQ1;RHBDL3;EPB42;GYPB;TTN;CR2;FBLN1;APOD;TET1;SLC4A1;ANO5;BHLHB9;CD19;CLEC4M;GYPE;COL11A1;ELN;GPC6;PRELP;IGLL1;MMP8;SLC16A2;PYGM;MB;SFRP4;TCAP;ANGPTL1;ALDH1A1;XIRP1;DES;KLHL30;UGT1A7;TNNC2;SGCG…	79	3.51e-06
IRX1	ADAMTS5;CR2;THBS4;ANGPTL1;EFEMP1;DACT1;COL8A2;TIMD4;APOL1;UCN2;GPRC5C;ALAS2;PROK2;CRYAB;IL1A;SGCG;APOD;RYR1;XIRP1;NRAP;CD19;MYOM3;GPC6;CMYA5;SLC16A2;SCN4A;SMOC2;CACNA1S;PRELP;EPB42;CACNG1;MFAP4;GYPE;BMPER;COX6A2;GFRA2;CSF3;MYH7;ABAT;MYBPC2;CCL19;CILP;CAPN3;MB;CYP1B1	45	4.46e-06
MYB	RYR1;CACNG1;COL11A1;APOD;SRPX;CD79A;COMP;PAMR1;HSPB7;TNNI2;SLC16A2;CR2;ATP2A1;GFRA2;CACNA1S;CAPN3;SRPX2;AMPD1;CSF3;ELN;ACTN3;MMP8;SLC4A1;CXCR2;ALAS2;GYPB;GYPE;CYP1B1;GYPA;EPB42;TSPO2;PROK2;SCN4B;CEACAM21;GP1BB;SOX6;UNC45B;HBA2;HBA1;SNCA;NRAP;SPTA1;APOL1;TNNC2;RHAG;MYH7;SFRP4;ADAMTS5;CKM;MYOC;BHLHB9;TTN;TNNT3;ITGB1BP2;ACTN2;CD24;CXCL13;THBS4;ANKRD2;FCER2;PDLIM3;MB;FMOD;PYGM;MYBPC1;MYH1;TMOD1;MYBPH…	81	4.93e-06
UBTF	DACT1;XIRP1;FBLN1;ADAMTS5;CD79B;POU2AF1;XIRP2;TPPP3;CCL21;MYBPC1;IGLL5;ACTN2;CD79A;SLC4A1;COMP;EPB42;HBA1;ALAS2;HBA2;EEF1A2;CD24;MYLPF;CLEC4M;PPP1R3C;SGCG;LMOD2;MYLK4;MZB1;PROK2;FMOD;APOD;CSF3;CKM;CSRP3;HSPB7;NEB;MYOT;CEACAM21;MYOC;COL8A2;UGT1A8;SMYD1;PDLIM3;UNC45B;SLC16A2;CD209;MMP8;PODN;ITGB1BP2;PRELP;PYGM;ACTA1;MYBPC2;PROCA1;MYOM3;CASQ1;MYOM1;PLCD4;CAPN3;CRYAB;LDB3;MYOM2;SRPX;TRIM72;GYPA;ELN;F…	79	5.47e-06
ZFX	IL1A;ALDH1A1;RYR1;SGCG;LMOD2;CXCR2;HBA1;ACTN2;COL8A2;CASQ1;EFEMP1;AGT;CRYAB;MYO18B;NRAP;SNCA;CD177;SCN4B;TRIM72;CAPN3;TNNC2;COL11A1;ITGA11;SCN4A;CSF3;HBA2;BMPER;EPB42;CD79B;DACT1;CYP1B1;PDLIM3;APOL3;PRELP;MYOM3;CEACAM21;ANGPTL1;MYLPF;MMP8;FBLN1;MYOT;MYBPC2;CD79A;SFRP4;UGT1A10;ART1;SMOC2;COMP;SOX6;RHAG;UCN2;CSRP3;PGAM2;PROCA1;LDB3;MYOM2;CXCL13;MYOM1;THBS4;ANKRD2;MYLK4;TET1;CD209;ANO5;MYBPH;DES;CR2…	72	6.55e-06
MAFK	ACTA1;TRIM72;CXCR2;MYBPC2;UGT1A10;CD209;LMOD2;RHBDL3;EFEMP1;MYH8;FBLN1;SLC4A1;MB;CKM;SRPX;PDGFRL;MFAP4;LDB3;UGT1A8;DACT1;EPB42;SMOC2;ACTN2;ABAT;SRPX2;KLHL30;CSF3;GPC6;MYBPC1;PDLIM3;TSPO2;IGLL1;CD79B;THBS4;SCN4B;CMYA5;FCER2;MYOM2;XIRP2;CR2;PLCD4	41	6.97e-06
STAT5A	EFEMP1;PRELP;PODN;MYOC;ELN;ITGA11;TSPO2;MYOM3;ACTN3;THBS4;PDLIM3;PLCD4;FBLN1;CXCR2;FCER2;CASQ1;MYOM1;RHBDL3;CD79B;MYOM2;MYLK4;TTN;UNC45B;GYPB;TPPP3;EPB42;TRIM63;LMOD2;ART1;IGLL1;CLEC4M;UCN2;PROK2;CSRP3;GPC6;MYH8;CRYAB;CD79A;MB;MYLPF;MYOT;ITGB1BP2;KLHL30;CKM;PPP1R3C;SGCG;BMPER;SMYD1;PGAM2;COL8A2;ANO5;CD209;CHADL;SCN4B;CAPN3;IGLL5;CEACAM21;XIRP1;ANGPTL1;CD177;TNNC2;SLC16A2;MYBPC2;MFAP4;ACTN2;FMOD;S…	72	7.42e-06
VEZF1	MYBPC2;SRPX;SRPX2;THBS4;MYH8;CKM;FMOD;TNNC2;CLEC4M;ITGA11;XIRP2;MYLK4;COL8A2;MYOT;PDLIM3;UGT1A10;KLHL30;GYPA;CD79A;UCN2;CD209;TRIM72;XIRP1;TSPO2;COMP;CEACAM21;MFAP4;RYR1;SOX6;TPPP3;APOD;LDB3;CMYA5;RHBDL3;MZB1;HSPB7;ACTA1;SNCA	38	7.42e-06
MXD3	PODN;PRELP;MYOC;EFEMP1;ELN;MYOM3;IGLL5;FCER2;CD177;LDB3;FMOD;FBLN1;ACTN3;RHBDL3;PLCD4;CD79B;CYP1B1;TRIM63;UNC45B;MYOM1;ANGPTL1;PPP1R3C;THBS4;ITGA11;EPB42;GYPB;ATP2A1;LMOD2;MYOM2;GYPA;APOD;SCN4A;TTN;PDLIM3;MYOT;MYLK4;SLC4A1;TET1;MZB1;CD79A;TMOD1;CASQ1;TPPP3;BMPER;SMYD1;GPC6;SRPX2;CHADL;SRPX;COL8A2;CEACAM21;UGT1A8;MYLPF;ART1;SCN4B;SGCG;CRYAB;CAPN3;XIRP2	59	9.74e-06
MEIS2	PODN;PRELP;EFEMP1;ACTN3;MYOC;LDB3;ELN;PDLIM3;MYOM3;IGLL1;SLC16A2;CXCR2;ATP2A1;ITGB1BP2;ACTA1;PLCD4;MFAP4;MYH8;LMOD2;TRIM63;TTN;CD79B;MYOM1;MYLK4;SCN4A;MZB1;EPB42;TSPO2;FCER2;ITGA11;APOD;CD79A;GYPA;TET1;GYPB;SLC4A1;NEB;RHBDL3;GYPE;BMPER;SRPX2;DACT1;MYLPF;HSPB7;CYP1B1;CKM;FBLN1;SCN4B;SGCG;COL8A2;MYBPC2;CEACAM21;PGAM2;CD209;CRYAB;UNC45B;KLHL30;DES;ACTN2	59	1.16e-05
NR2C2	EFEMP1;PODN;PRELP;ART1;ADAMTS5;CASQ1;SFRP4;ITGB1BP2;GYPA;PLCD4;ACTA1;CR2;GYPB;TTN;ATP2A1;IGLL1;TET1;ACTN2;SPTA1;GYPE;TRIM63;SMYD1;SRPX;SGCG;PDLIM3;MYOT;FMOD;SLC16A2;PROK2;ACTN3;GPC6;CLEC4M;FCER2;PGAM2;CXCR2;CHADL;CEACAM21;XIRP1;ANGPTL1;KLHL30;CD24;CD79B;COL8A2;UGT1A7;CAPN3;TNNC2;BMPER;APOL3;ABAT;MYO18B;APOD;ITGA11;DACT1;CKM;MAP7;SRPX2;ANO5;EEF1A2;TSPO2;NEB;LDB3;CYP1B1;UNC45B;UCN2;XIRP2;CMYA5;TRIM…	67	1.57e-05
HMGN1	DACT1;CYP1B1;GPC6;ADAMTS5;KLHL30;SCN4B;CD79B;IGLL5;POU2AF1;PODN;XIRP1;CCL21;FBLN1;CD177;PDGFRL;AGT;FCER2;MB;TPPP3;MYBPC1;LDB3;COL11A1;ELN;XIRP2;CD79A;MYLK4;CD209;MYOM3;MFAP4;TRIM72;SLC4A1;ACTN2;HSPB7;PRELP;MYH7;RHBDL3;PDLIM3;ABAT;ITGA11;COMP;EPB42;CSF3;UCN2;UGT1A7;SCN4A;MZB1;CMYA5;CXCR2;HBA1;ALAS2;EFEMP1;CACNG1;CD24;SMYD1;PPP1R3C;MYBPC2;MYLPF;CASQ1;UGT1A8;ACTA1;ACTN3;APOD;PROCA1;ITGB1BP2;MYOM2;MY…	68	1.7e-05
RNF2	PODN;PRELP;EFEMP1;MYOM3;ACTN3;MYOC;ITGA11;ELN;CXCR2;UNC45B;SLC16A2;LMOD2;TRIM72;ART1;ACTA1;CASQ1;ITGB1BP2;FCER2;IGLL5;FMOD;PLCD4;FBLN1;TTN;ATP2A1;TRIM63;UGT1A8;SFRP4;UCN2;MYLK4;UGT1A7;GYPA;RHBDL3;ABAT;MYOM2;GYPB;EPB42;CD79B;SNCA;RYR1;PDLIM3;TET1;SCN4A;MYOM1;CD209;SRPX;CD24;PROK2;CKM;SGCG;GPC6;MFAP4;XIRP1;PGAM2;CEACAM21;MYO18B;MYLPF;APOL3;SOX6;NEB;SLC4A1;SRPX2;ALDH1A1;BHLHB9;MAP7;APOL1;PPP1R3C	66	1.79e-05
HDGF	CD79B;MYO18B;MAP7;MZB1;TRIM72;OBSCN;FMOD;THBS4;TSPO2;MB;PLCD4;APOL4;POU2AF1;ACTN3;CKM;COMP;MFAP4;NEB;CHADL;PYGM;PODN;APOD;TMOD1;TPPP3;DACT1;PDLIM3;HSPB7;MYLPF;CASQ1;SLC4A1;TET1;MYLK4;SRPX;ACTN2;SNCA;HBA1;ITGB1BP2;MYOM1;CSF3;CAPN3;XIRP2;CLEC4M;ANGPTL1	43	1.94e-05
ZNF384	PGAM2;TPPP3;KLHL30;SCN4B;ACTN2;XIRP1;CD24;POU2AF1;CD79B;HSPB7;MB;EFEMP1;CD79A;MYLK4;SLC4A1;HBA2;HBA1;CASQ1;EPB42;MYBPC2;LDB3;GPC6;PROK2;THBS4;TSPO2;TRIM72;ABAT;RHBDL3;NEB;PLCD4;SMOC2;CRYAB;ATP2A1;ACTN3;MYOM3;PRELP;UNC45B;SMYD1;ELN;PDLIM3;CXCR2;SRPX;CKM;MYBPC1;FCER2;UCN2;COL8A2;CLEC4M;TNNC2;ACTA1;ITGB1BP2;MMP8;MYOM2;MZB1;CEACAM21;PYGM;MYOT;AGT;MYOM1;SGCG;COMP;PROCA1;APOD;GYPA;DES;SOX6;GYPB;FMOD;CR2	69	2e-05
ZBTB33	FBLN1;KLHL30;SCN4B;XIRP1;IGLL5;CD79B;PODN;CYP1B1;XIRP2;AGT;TPPP3;ADAMTS5;CCL21;POU2AF1;GPC6;MB;FCER2;ITGA11;CXCR2;CD79A;DACT1;MYBPC1;ELN;CD177;MYOM3;UGT1A7;CSF3;PRELP;MYLK4;TRIM72;CD209;CACNG1;SLC4A1;LDB3;RHBDL3;FMOD;ABAT;PDLIM3;CASQ1;EPB42;MZB1;MMP8;CMYA5;EFEMP1;CLEC4M;SRPX;HBA1;APOD;ACTN2;ALAS2;SCN4A;APOL3;TTN;HBA2;APOL2;SGCG;PPP1R3C;UGT1A8;MYLPF;TNNC2;ACTN3;CAPN3;MYOT;PROCA1;COL8A2;ACTA1;ITGB1…	70	2e-05
GTF2F1	MYO18B;HSPB7;CXCR2;PODN;NRAP;MAP7;APOD;SCN4A;ACTA1;SRPX2;CMYA5;TPPP3;FMOD;EEF1A2;ELN;ACTN3;MYBPC1;SCN4B;CASQ1;MZB1;TMOD1;THBS4;CAPN3;COL8A2;CEACAM21;XIRP1;ABAT;CD79B;UCN2;CKM;MYLPF;PYGM;TNNT3;APOL3;SRPX;RHBDL3;ITGB1BP2;CD79A;ACTN2;ANGPTL1;UNC45B;MFAP4;PPP1R3C;OBSCN;MYH7;TNNC2;MYBPC2;UGT1A10;KLHL30;CSF3;MYOM2;CLEC4M;CRYAB;SLC4A1;AMPD1	55	2.21e-05
YBX3	ACTN2;ACTA1;CSF3;HBA1;OBSCN;ACTN3;MYLK4;CASQ1;COMP;AGT;APOL2;ELN;MYBPC1;LDB3;CD24;THBS4;ALAS2;APOL3;TRIM63;GYPB;SLC4A1;MYOM1;EPB42;EEF1A2;APOL4;PYGM;ABAT;ALDH1A1;UCN2;TPPP3;GYPA;SCN4A;GYPE;SRPX;TMOD1;ANGPTL1;CD79A;MYO18B;SLC16A2;CD19;MB;MAP7;CKM;ITGB1BP2;CRYAB;XIRP2;ANO5;RYR1;NRAP;SFRP4;SOX6;TET1;MYH7;MYBPC2;SGCG;EFEMP1;MYOM2;ATP2A1;SNCA;HSPB7;APOD;DES	62	2.34e-05
RBM14	FMOD;SCN4A;PODN;THBS4;MYH7;TNNC2;MYH1;NRAP;ACTN2;CHADL;SCN4B;ACTN3;RYR1;TPPP3;PYGM;COMP;CSF3;CD19;NEB;UGT1A9;MZB1;TNNI2;ATP2A1;EEF1A2;FBLN1;HBA1;RHAG;DES;HSPB7;SLC16A2;TMOD1;SPTA1;SRPX;GYPE;TRIM72;MFAP4;CASQ1;ITGB1BP2;APOD;OBSCN;PROCA1;MAP7;CRYAB;AMPD1	44	2.68e-05
ZNF143	SCN4B;ADAMTS5;CYP1B1;PGAM2;TPPP3;CD79B;UGT1A7;COL11A1;XIRP2;KLHL30;COMP;EFEMP1;POU2AF1;XIRP1;MYLK4;DACT1;GPC6;PDGFRL;CXCR2;SLC4A1;CD79A;CD24;EPB42;MYBPC1;HBA2;PODN;HSPB7;CMYA5;HBA1;TRIM72;CASQ1;ABAT;MMP8;ALAS2;AGT;EEF1A2;MYLPF;ACTN3;CEACAM21;COL8A2;MFAP4;UCN2;FMOD;UGT1A8;MYBPC2;CKM;CD177;ACTA1;MYOT;PROCA1;MYH7;ANGPTL1;MYOM1;CRYAB;DES;PRELP;ITGB1BP2;ATP2A1;SOX6;RHBDL3;SRPX;MYOC	62	2.76e-05
HMGA1	POU2AF1;XIRP2;XIRP1;SCN4B;DACT1;CCL21;ADAMTS5;GPC6;CYP1B1;FBLN1;CXCR2;ITGA11;UGT1A7;TPPP3;COL11A1;CD79A;SLC4A1;CD79B;KLHL30;IGLL5;MYOM3;EPB42;HSPB7;ACTN2;CD24;SCN4A;PODN;ABAT;HBA1;CMYA5;COL8A2;ACTN3;MYBPC2;MYOT;ACTA1;CD177;SRPX;CKM;FMOD;CSF3;PROCA1;TNNC2;MFAP4;MYLPF;ELN;MZB1;UGT1A8;CRYAB;COMP;ITGB1BP2;CEACAM21;RYR1;CAPN3;PYGM;CACNG1;MYOM2;ATP2A1;UCN2;LMOD2;ANO5;MYOM1;APOD;DES	63	2.99e-05
SRF	PGAM2;CASQ1;DACT1;TPPP3;ACTN2;XIRP1;KLHL30;CD79A;MYLK4;ADAMTS5;XIRP2;MFAP4;HSPB7;SCN4A;HBA2;MYOT;MYOM3;CXCR2;SLC16A2;PPP1R3C;PDLIM3;FCER2;CD209;PRELP;UNC45B;FBLN1;ELN;ITGA11;MYLPF;FMOD;LMOD2;CLEC4M;TRIM72;POU2AF1;APOD;ACTN3;COL8A2;ANO5;MYBPC2;CACNG1;ACTA1;SCN4B;MYOM1;CEACAM21;CKM;ITGB1BP2;AGT;LDB3;UCN2;DES;ABAT;EFEMP1;PODN;RHBDL3;TNNC2;PLCD4;GYPA;CRYAB;ALDH1A1	59	3.51e-05
CDAN1	RHBDL3;TNNC2;LDB3;UGT1A8;ANKRD2;CKM;TRIM72;MYBPC1;CD209;MYOM3;ACTA1;MB;LMOD2;PYGM;ITGA11;UGT1A9;TPPP3;XIRP1;PGAM2;COL8A2;HSPB7;CASQ1;PLCD4;UCN2;MYBPC2;KLHL30;MFAP4;SMYD1;SCN4B;SRPX2;CR2;CD79B;PROK2;FMOD;FBLN1;CSF3;MYH8;UGT1A10;CRYAB;TRIM63;DACT1	41	3.92e-05
HMGN3	PODN;PRELP;EFEMP1;ELN;MYOM3;IGLL5;IGLL1;MYOC;ADAMTS5;FCER2;FMOD;ACTN3;TRIM72;FBLN1;ITGA11;LDB3;RHBDL3;CYP1B1;UNC45B;CXCR2;CD79B;KLHL30;COL8A2;ART1;TIMD4;THBS4;SCN4A;CASQ1;CD79A;ACTN2;ABAT;MZB1;MYBPC2;GYPA;GPC6;APOD;CR2;UGT1A7;DACT1;EPB42;ANGPTL1;MYLK4;CD177;GYPB;PDLIM3;SLC16A2;CHADL;TET1;SMOC2;CKM;SRPX;MYOT;TPPP3;CLEC4M;TMOD1;GYPE;MFAP4;PROK2;TNNC2;MYLPF;LMOD2;ITGB1BP2;CD24;SRPX2;SOX6;MAP7;MYO18B…	72	6.15e-05
SP3	CXCL13;PDGFRL;TNNI2;ANKRD2;MYH8;NRAP;FCER2;MYOC;CD177;MYOM1;PPP1R3C;PAMR1;SLC16A2;CCL21;AGT;MB;MYBPH;IL1A;DACT1;APOL1;SGCG;GFRA2;ALDH1A1;TSPO2;TCAP;GPRC5C;RPL3L;SCN4A;TPPP3;FXYD6;CRYAB	31	6.66e-05
CTBP1	EFEMP1;PODN;PRELP;MFAP4;ITGB1BP2;MZB1;THBS4;ANO5;MYOM1;ADAMTS5;RHBDL3;TRIM63;CYP1B1;SCN4A;ATP2A1;ART1;PLCD4;ELN;SFRP4;SMYD1;FBLN1;LMOD2;SRPX;UGT1A7;ITGA11;BMPER;SLC16A2;FCER2;MYOT;SCN4B;UGT1A8;CEACAM21;GPC6;ACTA1;FMOD;UNC45B;CLEC4M;CD24;ABAT;CD79B;ANGPTL1;XIRP1;CASQ1;LDB3;MYBPC2;SRPX2;SLC4A1;CKM;SOX6;MYO18B;PYGM;PPP1R3C;MYOM3;XIRP2;CD177	55	6.91e-05
E2F4	MYBPC1;PDLIM3;UNC45B;PROK2;LDB3;CLEC4M;ITGA11;CRYAB;FCER2;TNNC2;MB;GYPB;GYPA;AMPD1;EFEMP1;XIRP1;MYH8;ANO5;MYOM1;CMYA5;SRPX2;MYBPC2;CD209;COL8A2;UGT1A9;ACTN2;FBLN1;RHBDL3;CSF3;CR2;MFAP4;SCN4B;PDGFRL;TPPP3;CD79B;MZB1;PROCA1;ABAT;SNCA;EPB42;LMOD2;HSPB7	42	7.16e-05
YY2	MYH1;PROK2;MYH8;GPC6;CXCL13;APOD;RYR1;TNNC2;TRIM72;SCN4A;LMOD2;MYH7;MYO18B;BHLHB9;MYBPC1;PAMR1;GYPE;TRIM63;RPL3L;COMP;FCER2;EFEMP1;SRPX;FXYD6;APOL2;MMP8;PROCA1;EPB42;DES;CACNA1S;PPP1R3C;GYPA;ANKRD2;TCAP;PYGM;MFAP4;XIRP2;APOL3;MYLPF	39	8.13e-05
E2F6	LDB3;RHBDL3;TNNC2;ACTA1;CKM;UGT1A8;UNC45B;MYBPC1;TRIM72;LMOD2;CD79A;TSPO2;MB;FBLN1;CD209;TNNT3;PLCD4;XIRP2;MYOM2;COL8A2;FCER2;MYLK4;BHLHB9;RYR1;PPP1R3C;SRPX;THBS4;UGT1A10;UGT1A9;GPC6;XIRP1;CD79B;SMYD1;MYBPC2;PDGFRL;CRYAB;TRIM63;PROK2;ATP2A1	39	8.8e-05
TLE2	PODN;PRELP;EFEMP1;MYOC;MYOM3;ELN;UNC45B;THBS4;FMOD;MFAP4;CXCR2;ADAMTS5;FCER2;IGLL1;ITGA11;FBLN1;TRIM63;PDLIM3;SLC16A2;LMOD2;ACTN2;PLCD4;MYOT;EPB42;TTN;GYPB;APOD;CD79A;CASQ1;SCN4A;ITGB1BP2;MYOM1;GYPA;ACTA1;TET1;UGT1A8;MYOM2;CR2;MZB1;MYLK4;TRIM72;GYPE;ACTN3;TMOD1;CLEC4M;CD209;CHADL;GPC6;CYP1B1;COL8A2;BMPER;HSPB7;SRPX2;PROK2;XIRP1;MYBPC2;CEACAM21;IGLL5;KLHL30;CRYAB;PYGM;PPP1R3C;XIRP2	63	9.19e-05
HOXB9	XIRP1;XIRP2;TPPP3;ADAMTS5;KLHL30;MB;ACTN2;DACT1;UGT1A7;SLC4A1;CD79B;HSPB7;CMYA5;EPB42;HBA1;ALAS2;POU2AF1;MFAP4;HBA2;CD24;MZB1;SMYD1;UGT1A8;PRELP;MYLPF;MYBPC2;CEACAM21;AGT;CKM;FBLN1;CACNG1;ACTA1;ITGB1BP2;CLEC4M;LMOD2;ACTN3;EFEMP1;MYOM1;PROCA1;PDLIM3;ELN;COL8A2;MYOM3;MYOC;FMOD;RHBDL3;MYOT;CD19;MYOM2;MYBPC1;PLCD4;LDB3;SGCG;TRIM72;DES;ATP2A1;MMP8;SCN4B;CD177;CRYAB	60	0.000101
SRSF3	NRAP;COL11A1;MYO18B;RYR1;MAP7;APOL4;CXCR2;TRIM72;ACTN2;RHBDL3;NEB;PYGM;CYP1B1;CD79B;SRPX;CEACAM21;XIRP2;BHLHB9;TNNI2;CMYA5;MFAP4;TMOD1;ACTN3;MZB1;OBSCN;CD19;FMOD;CAPN3;SRPX2;CLEC4M;PROCA1;SFRP4;HBA1;CSF3;CD79A;PDLIM3;MYBPH;HSPB7;HBA2;COMP;CKM;ANO5;TNNT3;ACTA1;POU2AF1;EEF1A2;COL8A2;DES;APOD;ALDH1A1;UCN2;MYBPC1;MYOM3;TET1;SLC16A2;TNNC2;MYH7;DACT1	58	0.000123
LMNB2	UGT1A10;PGAM2;UNC45B;MB;PDLIM3;MYBPC1;PROK2;LDB3;TRIM72;TNNC2;KLHL30;COL8A2;FBLN1;PYGM;CLEC4M;MYOT;ART1;UGT1A8;AMPD1;PDGFRL;MYBPC2;RHBDL3;CAPN3;SRPX2;ACTN2;MYH1;XIRP2;TSPO2;MZB1;CD209;XIRP1;ACTA1;CSF3;CKM;MYLPF;ITGB1BP2;SLC4A1	37	0.000126
DLX1	PODN;PRELP;EFEMP1;CD177;MYOC;MYOM3;CXCR2;IGLL1;MYH8;FCER2;CD79B;RHBDL3;ELN;TRIM63;PDLIM3;IGLL5;PLCD4;SLC16A2;MYOM1;ITGA11;CD79A;ADAMTS5;EPB42;THBS4;GYPB;CR2;GYPA;TET1;UNC45B;TPPP3;GPC6;ACTA1;CLEC4M;CYP1B1;BMPER;MFAP4;UGT1A7;SRPX2;CHADL;LDB3;SRPX;DACT1;COL8A2;ANGPTL1;TNNC2;CAPN3;KLHL30;ACTN3;MYBPC2;SGCG;ANO5;CKM;PPP1R3C	53	0.000136
BRCA1	UGT1A8;XIRP2;UGT1A7;LMOD2;GPC6;CD79A;CD209;LDB3;CSF3;MYH8;MYLK4;CD79B;EFEMP1;SNCA;ITGA11;SRPX;ITGB1BP2;PDGFRL;SCN4B;KLHL30;CLEC4M;MYLPF;XIRP1;CCL19;ACTA1;MYBPC2;ANGPTL1;MYOM3;FMOD;TPPP3;TRIM72;MB;FCER2;CR2;COL8A2;CEACAM21;APOD;FBLN1;MYH1	39	0.000159
NRF1	EFEMP1;PODN;ACTA1;RHBDL3;ITGA11;PLCD4;GYPA;ITGB1BP2;GYPB;ADAMTS5;CYP1B1;TRIM63;GYPE;SNCA;SPTA1;TTN;EPB42;CR2;XIRP2;ATP2A1;MYOM2;MYLPF;CD209;THBS4;FMOD;FCER2;CHADL;ANGPTL1;BMPER;TNNC2;SRPX2;SFRP4;MYOM3;PROK2;MYOT;PGAM2;LMOD2;CLEC4M;SGCG;CXCR2;SRPX;SCN4B;CD24;ELN;CASQ1;GPC6;XIRP1;APOL3;ABAT;MFAP4;UNC45B;SLC16A2;MAP7;CKM;MYO18B;SOX6;ANO5;EEF1A2;ALDH1A1;APOL1;MYOC;TSPO2;DACT1;COL8A2;PRELP;ACTN3	66	0.000164
CITED2	PRELP;PODN;EFEMP1;IGLL1;MYOM3;MYOC;ELN;IGLL5;FCER2;LDB3;PLCD4;CASQ1;CD79B;RHBDL3;UGT1A8;SCN4B;APOD;ACTN3;MYBPC2;MFAP4;EPB42;CD79A;MYOM2;ITGB1BP2;SRPX;LMOD2;GYPA;GYPB;CLEC4M;ITGA11;ART1;TET1;TRIM63;MYOM1;TPPP3;MYLPF;SRPX2;TNNC2;FBLN1;CHADL;ANO5;MYOT;CYP1B1;SGCG;CKM;COL8A2;XIRP1;DACT1;PGAM2;HSPB7;XIRP2;GPC6	52	0.000175
USF1	CYP1B1;COMP;SCN4B;COL11A1;XIRP1;TPPP3;DACT1;CCL21;PGAM2;CD79B;POU2AF1;ADAMTS5;FBLN1;CD79A;SRPX;ACTN2;SLC4A1;MYLK4;EPB42;EFEMP1;MB;HBA1;ALAS2;CD24;ACTN3;SMYD1;FMOD;UGT1A8;MYLPF;ACTA1;TNNC2;MYBPC2;CEACAM21;COL8A2;MYOC;UCN2;ANGPTL1;CKM;LMOD2;ITGB1BP2;MFAP4;MYOM1;PPP1R3C;MYOT;PRELP;CAPN3;AGT;ANO5;PDLIM3;PROCA1;ELN;PYGM;MYOM3;RHBDL3;PLCD4;CD19;SLC16A2;CASQ1;DES	59	0.000177
PSIP1	PLCD4;ACTN2;HBA1;MYBPH;FMOD;TRIM72;CD79A;ELN;SLC4A1;MZB1;TPPP3;TNNT3;SLC16A2;TSPO2;MAP7;SCN4A;CLEC4M;CMYA5;COMP;HSPB7;CKM;NEB;OBSCN;EEF1A2;THBS4;CHADL;MYH1;MYO18B;PODN;SRPX2;XIRP2;CSF3;MYH7;MYBPC1;TNNI2;TMOD1;APOL4;CD24;COL8A2;CD19;CD79B;KLHL30;PYGM;APOL3;ANO5;PDGFRL;DACT1;ITGB1BP2;ATP2A1;PROCA1;RYR1;RHBDL3;CAPN3;TIMD4;TET1;ANGPTL1;BMPER;CASQ1;CRYAB;MYOM1;CEACAM21;NRAP;SGCG;MYBPC2;CR2;UCN2;EFEMP1…	76	0.000177
XRCC5	MYO18B;DES;NRAP;CMYA5;HSPB7;SLC16A2;FMOD;TRIM72;CRYAB;CASQ1;ELN;NEB;MAP7;MYBPC1;SOX6;CYP1B1;XIRP2;SRPX2;TPPP3;MYOM1;ANGPTL1;SCN4B;CD24;COL8A2;CAPN3;UCN2;THBS4;MYOM2;PYGM;SLC4A1;CD79A;CKM;ABAT;PROK2;SGCG;IGLL1;APOD;MFAP4;PLCD4;COMP;RHBDL3;HBA1;OBSCN;ACTA1;MYH7;SCN4A;TNNC2;BMPER;APOL4;MZB1;TMOD1;ACTN3;AGT;EEF1A2;ATP2A1;PDLIM3;MYBPC2;KLHL30;SRPX;XIRP1;CD79B	61	0.000181
MAX	ACTA1;CSF3;CD209;CXCR2;TRIM72;MB;UCN2;EFEMP1;TNNC2;TSPO2;LDB3;RHBDL3;UGT1A9;UGT1A8;CLEC4M;GPC6;PLCD4;COL8A2;PYGM;LMOD2;MYOM2;PDGFRL;MYBPC2;FBLN1;CD79A;CKM;HSPB7;PDLIM3;XIRP1;MZB1;ATP2A1;APOD;UGT1A10;SRPX2;TPPP3;SCN4A;SMOC2;MYOT;CR2	39	0.000254
NR4A1	EEF1A2;PRELP;PODN;EFEMP1;ACTN3;MYOC;TSPO2;MYOM3;ELN;IGLL1;LMOD2;LDB3;ANKRD2;SCN4B;UNC45B;TRIM63;UCN2;CXCR2;ACTA1;IGLL5;MYOM2;FCER2;PLCD4;CASQ1;MYLK4;TRIM72;ITGA11;ADAMTS5;PDLIM3;RHBDL3;FMOD;SLC16A2;TTN;CR2;ACTN2;MFAP4;GYPA;GYPB;ITGB1BP2;ATP2A1;CHADL;SPTA1;SRPX;SMYD1;CD209;CD24;SGCG;CYP1B1;PROK2;FBLN1;UGT1A8;MYBPC2;GPC6;DACT1;CAPN3;CEACAM21;MYO18B;ANO5;ALDH1A1;MAP7;SOX6;NEB;CD79B;APOL3	64	0.000294
SRSF4	CASQ1;COL11A1;RYR1;KLHL30;OBSCN;FMOD;COMP;PLCD4;EPB42;BMPER;MZB1;MAP7;THBS4;ITGB1BP2;CD79B;SGCG;UGT1A10;XIRP2;RHBDL3;HBA1;MB;SCN4A;CKM;SOX6;HBA2;MYBPC2;SCN4B;UGT1A8;AMPD1;COL8A2;ATP2A1;PPP1R3C;CMYA5;CAPN3;MYLK4;SMOC2;APOL3;HSPB7;CEACAM21;TNNT3;DACT1;ELN;TPPP3;CD24;MYOM2;CD79A;PROK2;ABAT;ALDH1A1;ANO5;SLC16A2;SLC4A1;SFRP4;PODN;DES;BHLHB9;MYH7;TMOD1;AGT;FBLN1;SRPX2;GPC6;TNNI2;ACTN3;CLEC4M;MYOM3;PDLI…	74	0.000298
YY1	MYH1;MYBPC2;RYR1;MYOM1;GYPE;TNNC2;GPC6;EPB42;TRIM72;SLC4A1;RPL3L;MYH7;APOD;CR2;FXYD6;SGCG;CXCR2;RETNLB;MYH8;FCER2;LMOD2;MZB1;MYL1;MYBPC1;ANGPTL1;APOL2;GYPB;APOL4;PROCA1;XIRP1;MYBPH;PAMR1;IL1A;BHLHB9;PRELP;GYPA;SLC16A2;MYOC;CXCL13;SMOC2;EFEMP1;UNC45B;NRAP;APOL1;TIMD4;EEF1A2;DACT1;ITGB1BP2;PYGM;MYOT;TCAP;TMEM182	52	0.000322
RBBP7	PODN;PRELP;PLCD4;ACTA1;ITGB1BP2;ACTN2;GYPA;UCN2;RHBDL3;GYPB;ATP2A1;ADAMTS5;MFAP4;SPTA1;TET1;SCN4A;CD209;LMOD2;CYP1B1;SGCG;SRPX2;GPC6;SCN4B;UGT1A8;BMPER;FBLN1;CLEC4M;UGT1A7;MYOM3;IGLL5;LDB3;PROK2;PDLIM3;TNNC2;FCER2;CD24;ART1;MZB1;ELN;ANO5;FMOD;UNC45B;KLHL30;TIMD4;TSPO2;ABAT;CEACAM21;CHADL;CAPN3;DACT1;APOL3;SRPX;SLC16A2;MYO18B;MAP7;ITGA11;CASQ1;MYLPF;APOL1;ALDH1A1;COL8A2	61	0.000359
MYT1L	CYP1B1;SRPX;ACTA1;FBLN1;COMP;AGT;EEF1A2;MAP7;PGAM2;ABAT;FXYD6;RHBDL3;MFAP4	13	0.000393
ZNF395	PODN;PRELP;EFEMP1;ELN;IGLL5;MYOM3;MYOC;IGLL1;FCER2;ACTN3;RHBDL3;MYBPC2;ITGA11;CD177;ANKRD2;MYLK4;PLCD4;THBS4;FBLN1;LDB3;UCN2;TTN;EPB42;CD79B;GYPA;GYPB;MYOM1;FMOD;TRIM63;CKM;MYOM2;ACTN2;ACTA1;TET1;TPPP3;CD79A;BMPER;CHADL;UGT1A8;SGCG;PROK2;SRPX;TNNC2;GPC6;CXCR2;TIMD4;SRPX2;CYP1B1;CD209;CEACAM21;CRYAB;XIRP2;XIRP1	53	0.000482
NFKB2	CD209;EFEMP1;PAMR1;PDGFRL	4	0.0005
FOXK2	PODN;PRELP;ELN;IGLL5;EFEMP1;MYOC;MYOM3;ADAMTS5;ACTN3;ITGA11;RHBDL3;FCER2;IGLL1;CR2;THBS4;PPP1R3C;CD79B;UCN2;ACTA1;PLCD4;ATP2A1;MYBPC2;KLHL30;CD177;EPB42;ART1;GYPB;APOD;GYPA;DACT1;TET1;FBLN1;SFRP4;TRIM72;TPPP3;HSPB7;SCN4A;ANO5;TRIM63;MYOM1;CHADL;SRPX2;SGCG;MFAP4;MYLPF;LMOD2;UGT1A7;CAPN3;XIRP1;PGAM2;UNC45B;UGT1A8;CRYAB;LDB3	54	0.00054
ILF3	TRIM72;APOD;PYGM;SCN4A;CD79A;KLHL30;MZB1;PGAM2;TSPO2;CES2;CHADL;ACTA1;FMOD;TIMD4;MAP7;NRAP;CD79B;MYOM3;THBS4;CAPN3;TNNC2;ELN;MYO18B;CKM;EEF1A2;SLC4A1;APOL3;CLEC4M;EPB42;ALAS2;GPC6;ABAT;UCN2;COL8A2;TRIM63;GYPB;PPP1R3C;ACTN2;GYPA;SPTA1;MYOM1;HBA1;ITGB1BP2;RHBDL3;RYR1;MYLPF;MFAP4;CMYA5;OBSCN;CRYAB;MYH7;ANGPTL1;SRPX;HSPB7;CD24;COMP;PLCD4;XIRP2;EFEMP1;MYOM2;SNCA;MYBPC2	62	0.000567
CHD2	HBA2;CRYAB;HBA1;UGT1A10;EFEMP1;GYPA;SNCA;CR2;DES;CMYA5;SPTA1;RHAG;COL8A2;CSF3;ACTA1;TPPP3;BHLHB9;GYPE;SLC4A1;PDGFRL;UGT1A9;PDLIM3;MYBPC2;MYH8;MYOM3;GPC6;CD79B;CLEC4M;CASQ1;MFAP4;CEACAM21;FMOD;AGT;ITGA11;KLHL30;SCN4B;MYBPC1;SGCG;APOD;MB;MYOM2;APOL1;ALDH1A1;ACTN2;NEB;PGAM2;FCER2;MYOT;CD24;FBLN1	50	0.00068
HOXD9	PROK2;MYH1;CXCR2;AMPD1;MYBPC1;TIMD4;FXYD6;CD79B;CACNG1;MYL1;SPTA1;APOD;MAP7;TPPP3;APOL1;CHADL;ITGB1BP2;EPB42;XIRP1;MYLK4;PDGFRL;COL11A1;UNC45B;PODN;PLCD4;PYGM;CILP;CD79A;PROCA1;RPL3L;MYH7;ANO5;MYBPC2;GPRC5C;ALAS2;CR2;LMOD2;ACTN3;TNNC2;CACNA1S;MYOM3;SCN4B;CD177;ATP2A1;SCN4A;MYOM1;ACTN2;SMYD1;MYH8;MFAP4;SLC4A1;SFRP4;CEACAM21;TCAP;THBS4;MYOT;RETNLB;NEB;CD19;TNNT3;CSRP3;ADAMTS5;CXCL13;XIRP2;GYPB;SOX6…	75	0.000736
KAT2B	ACTA1;GPC6;DACT1;SCN4B;MZB1;SRPX;PDLIM3;CR2;MYLPF;PYGM;KLHL30;COL8A2;SMOC2;PPP1R3C;CKM;MYOT;LMOD2;MYOM2;TSPO2;THBS4;CLEC4M;APOD;MYOM1;MB;EPB42;CEACAM21;CAPN3;MFAP4;CD79B;XIRP1;UCN2	31	0.000749
SOX17	ADIG;TMOD1;APOD;GYPE;CYP1B1;AGT;ADAMTS5;MYOT;MYBPC2;SCN4B;HSPB7;CILP;ACTA1;XIRP2;SGCG;MYLK4;SFRP4;CD79B;FMOD;PLCD4;TNNC2;MB;PPP1R3C;PAMR1;CD19;MYH7;PDGFRL;TPPP3;ALAS2;DACT1;FXYD6;TMEM182;SLC16A2;MYBPC1;SRPX;APOL3;UCN2;ABAT;ITGA11;ATOH8;OBSCN;SCN4A;ANO5;GPRC5C;TRIM63;CR2;MYOM1;LMOD2;CD209;CEACAM21;SMYD1;CD24;IL1A;ALDH1A1;APOL4;SPTA1;MYOM2;EFEMP1;ANGPTL1;NEB;XIRP1	61	0.000765
POU5F1	BMPER;MYBPC2;CXCL13;PDGFRL;ALDH1A1;MYOT;ITGA11;XIRP1;ANO5;MMP8;PLCD4;CR2;CSRP3;PROK2;COMP;SRPX;PAMR1;UNC45B;MYOM1;CRYAB;SGCG;ANGPTL1;TIMD4;COL11A1;PPP1R3C;TPPP3;CYP1B1;MB;DES;CASQ1;MYH1;PDLIM3;TMOD1;GYPE;GYPB;MFAP4;FXYD6;GPRC5C;SRPX2;ACTA1;DACT1;EEF1A2;SMOC2;APOD;TRIM63;MAP7;ANKRD2;GPC6;ABAT;CSF3;NEB;CCL19;MYH7;ART1;MYL1;EPB42;CD24;CD19;ACTN3;HBA2	60	0.000834
HNRNPH1	RHBDL3;COL8A2;CASQ1;ACTN3;CKM;CD79B;PROK2;ACTA1;UCN2;SRPX;APOD;CD79A;TTN;XIRP2;CR2;PYGM;CRYAB;FCER2;SOX6;CD19;ACTN2;RYR1;EFEMP1;AMPD1;MYOM3;ART1;LDB3;GPC6;CXCR2;CAPN3;ITGB1BP2;SCN4A	32	0.00084
ZNF180	PDLIM3;CXCR2;ANGPTL1;CD79A;COL8A2;TNNC2;RHBDL3;UGT1A8;UGT1A10;MYBPC2;TSPO2;ITGB1BP2;PLCD4;MYLPF;MYOT;ACTA1;THBS4;PDGFRL;TRIM72;SRPX2;UGT1A9;FCER2;MYH1;KLHL30;CLEC4M;MYH8;MYOM3;XIRP2;HSPB7;PROCA1;MB;SCN4B;CD209;ITGA11	34	0.000964
SRSF7	ACTN2;APOL4;PLCD4;MYOM2;MYH7;PODN;MYOM1;MYLK4;ADIG;HBA1;COL11A1;CD79B;POU2AF1;AGT;TNNI2;TSPO2;CKM;FMOD;CD19;THBS4;HSPB7;NRAP;ANGPTL1;APOL3;MFAP4;MYO18B;KLHL30;TNNC2;CSF3;TMOD1;CASQ1;SFRP4;CES2;CHADL;CD79A;ART1;MYBPC2;AMPD1;ABAT;ACTN3;PROK2;ACTA1;TRIM63;EPB42;TIMD4;COL8A2;CD209;ALDH1A1;GYPB;ALAS2;GYPA;SLC4A1;TPPP3;MYH8;GYPE;RYR1;PYGM;BMPER;EEF1A2;XIRP2;PGAM2;DES;NEB;SRPX2;CYP1B1;PDLIM3;SCN4B;CMYA5…	100	0.000995
SAFB2	TNNI2;BMPER;ACTN2;OBSCN;HBA1;POU2AF1;CSF3;HSPB7;CD79B;MYBPC1;THBS4;MYOM1;MYO18B;CXCR2;PLCD4;CD19;MYBPH;COMP;CHADL;CES2;MYLK4;AMPD1;APOL3;TRIM72;ACTA1;MZB1;UCN2;CAPN3;EPB42;SLC4A1;CEACAM21;ALAS2;ELN;ANKRD2;KLHL30;UGT1A9;TPPP3;PYGM;NEB;SRPX;EEF1A2;COL11A1;SLC16A2;CYP1B1;ANGPTL1;ACTN3;TMOD1;SCN4A;SOX6;SFRP4;MFAP4;CD24;MYH7;SRPX2;TMEM182;ABAT;CMYA5;ITGB1BP2;GPC6;COL8A2;CKM;XIRP1;MYBPC2;RHBDL3;EFEMP1;…	72	0.00123
LMNA	TRIM72;LDB3;FBLN1;UGT1A10;MYBPC1;PROK2;CLEC4M;TTN;MYLK4;SRPX2;UGT1A8;SCN4B;PDGFRL;CD209;CSF3;TNNC2;MYH8;CKM;ART1;SLC4A1;CD79B;TSPO2;RHBDL3;XIRP1;CD79A;MYLPF;MYH1;MYOM3;MYBPC2;SNCA;CAPN3;MYOM2;PDLIM3;ACTN2;PLCD4;MZB1;HSPB7	37	0.00141
FUS	BMPER;SLC16A2;NRAP;MYBPH;NEB;DACT1;MYO18B;APOD;SRPX;HSPB7;CLEC4M;ELN;SRPX2;TPPP3;FMOD;CMYA5;PDGFRL;SCN4B;CAPN3;XIRP2;CASQ1;CXCR2;CRYAB;CD24;TNNI2;MYBPC1;APOL4;MZB1;SOX6;TMOD1;ALDH1A1;THBS4;CSF3;PYGM;XIRP1;TRIM63;GYPB;PPP1R3C;ITGB1BP2;GYPA;MYOM1;MYH7;RHBDL3;HBA1;UCN2;KLHL30;ANGPTL1;MAP7;CKM;HBA2;TET1;ACTN3;CD79B;MFAP4;CD79A;BHLHB9;MYBPC2;PROK2;COL8A2;MYOM2;DES;SLC4A1;LMOD2;PGAM2	64	0.00175
SSB	MYOM2;RHBDL3;NEB;CAPN3;APOL4;OBSCN;ACTA1;TIMD4;ACTN2;MAP7;TNNC2;SFRP4;ABAT;MYLK4;COL11A1;CMYA5;MZB1;TMOD1;CYP1B1;PROCA1;CES2;ALDH1A1;COMP;UNC45B;BMPER;NRAP;MB;UGT1A9;BHLHB9;ACTN3;PPP1R3C;GPC6;ITGB1BP2;CKM;CLEC4M;TPPP3;SCN4A;CD79A;SGCG;CD24;GYPB;MYO18B;ALAS2;CEACAM21;TRIM63;GYPA;CR2;ANGPTL1;SRPX;EEF1A2;ANO5;POU2AF1;SLC16A2;SRPX2;KLHL30;HBA1;TNNI2;PDLIM3;TSPO2;CHADL;SOX6;XIRP2;DACT1;HSPB7;CRYAB;CD1…	83	0.00187
EWSR1	ACTA1;MYO18B;PLCD4;CRYAB;MAP7;CD24;FMOD;MYH7;SLC4A1;PDLIM3;ANO5;SFRP4;CMYA5;ALDH1A1;TMOD1;XIRP2;MFAP4;MZB1;MB;CD79B;CASQ1;ABAT;NEB;APOD;KLHL30;SCN4B;MYBPC1;TPPP3;TIMD4;ELN;SGCG;UCN2;SRPX;THBS4;CD19;XIRP1;EPB42;HBA1;DACT1;SCN4A;ACTN3;CYP1B1;CD79A;PYGM;ADIG;CSF3;TNNI2;ACTN2;UGT1A9;COL8A2;TET1;MYLPF;TSPO2;HSPB7;CLEC4M;CHADL;NRAP;ART1;CKM;CAPN3;ITGB1BP2;BHLHB9;APOL3	63	0.00191
MEF2A	AGT;MAP7;ABAT;PGAM2;CRYAB;MFAP4;SRPX;ACTA1;TMOD1	9	0.00192
HNRNPL	ADIG;MZB1;OBSCN;UGT1A10;CD79B;ELN;THBS4;TNNT3;MYLK4;HBA1;CMYA5;ACTN3;XIRP2;HSPB7;MYLPF;CD19;CXCL13;BMPER;DES;MYBPC1;CHADL;TNNC2;POU2AF1;APOL3;MYO18B;TMOD1;NEB;PODN;FBLN1;MFAP4;CXCR2;ACTA1;COL8A2;TPPP3;CAPN3;RHBDL3;XIRP1;ABAT;PYGM;AMPD1;FMOD;AGT;KLHL30;EPB42;MYOM1;SRPX;ALAS2;CRYAB;GYPB;SGCG;ACTN2;CR2;SLC4A1;SPTA1;TIMD4;RYR1;SCN4A;CLEC4M;CD79A;MYH7;CSF3;ANKRD2;ITGB1BP2;PLCD4;MYH8;APOD;SOX6	67	0.00214
ATF3	ANO5;CEACAM21;AMPD1;HSPB7;GPC6;ACTN3;KLHL30;CCL21;MB;GYPB;ITGB1BP2;CCL19;BMPER;MYOM1;CACNG1;LDB3;EFEMP1;PODN;ACTA1;CXCR2;FMOD;SNCA;RYR1;XIRP2;ACTN2;GYPA;CD79B;SPTA1;SRPX;MYBPC2;SMOC2;FCER2;RHBDL3;MYLK4;COL8A2;TPPP3;MFAP4;PYGM;SLC4A1;TRIM63;IGLL1;PRELP;ALDH1A1;IL1A;ATP2A1;XIRP1;MMP8;TET1;APOL3;MS4A1;MAP7;SLC16A2;DACT1;UGT1A7;MYLPF;ITGA11;CHADL;TRIM72;UGT1A8;CAPN3;CD24;EEF1A2;BHLHB9;LMOD2;CLEC4M;MY…	76	0.00236
MAFG	RHBDL3;TRIM72;LDB3;MB;CSF3;SCN4B;RYR1;CKM;FBLN1;CD209;LMOD2;XIRP1;EPB42;TSPO2;MYOT;MYLK4;FCER2;PDGFRL;PDLIM3;MYBPC2;KLHL30;CD79A;CR2;SRPX2;HSPB7;MYH1;MYH8;MYOM3;GPC6;UGT1A9;FMOD;CD79B;APOD;CASQ1	34	0.00242
GATA1	TPPP3;DACT1;AGT;ADAMTS5;COL11A1;KLHL30;CD79A;PGAM2;XIRP1;CD79B;MYBPC2;MFAP4;CYP1B1;HSPB7;FBLN1;CD24;MYLK4;APOL4;CXCR2;IGLL5;MB;APOL1;SLC4A1;ACTN2;APOL3;ANGPTL1;GPC6;APOL2;NEB;MYO18B;APOD;SCN4B;ANO5;CEACAM21;PODN;FMOD;MYOM3;ACTN3;CLEC4M;MYOC;CD209;UNC45B;ACTA1;UGT1A8;ELN;CASQ1;PDLIM3;ITGB1BP2;COL8A2;CRYAB;LMOD2;CSF3;PRELP;GYPA;DES;CR2;TRIM63;UGT1A7;GYPB;FCER2;PROCA1;MYH7;MYOT;CCL21;CD177;MYOM2;GYP…	73	0.00243
KLF3	HBA1;HBA2;SPTA1;ALAS2;GYPB;GYPA;TMOD1;GYPE;CRYAB;PPP1R3C;CD24	11	0.0026
WHSC1	EFEMP1;PRELP;PODN;XIRP2;UCN2;ITGB1BP2;ADAMTS5;ACTA1;PLCD4;LDB3;CR2;GYPA;UNC45B;TET1;RHBDL3;GYPB;ACTN3;TRIM63;ART1;SLC16A2;SFRP4;GYPE;MYOC;CD209;SRPX2;SMYD1;SGCG;MFAP4;CLEC4M;UGT1A8;PGAM2;SRPX;CEACAM21;PROK2;CHADL;CD24;UGT1A7;CKM;TSPO2;GPC6;SCN4B;DACT1;MAP7;MYH8;CYP1B1;LMOD2;ANO5;CD79A;MYOT;MYBPC2;MYO18B;BMPER;APOL3;APOL1;KLHL30;PYGM;COL8A2;SLC4A1;SOX6;CAPN3;HSPB7;TRIM72	62	0.00264
DROSHA	SLC16A2;MFAP4;ACTN2;PYGM;MYH1;MYO18B;PODN;OBSCN;APOD;PDLIM3;MB;TTN;FMOD;TNNT3;CD79A;GYPB;MYLPF;ALAS2;CLEC4M;ANO5;SOX6;CMYA5;GYPE;RHBDL3;ABAT;TPPP3;HBA2;CRYAB;TMEM182;DES;RYR1;HBA1;ELN;MZB1;SCN4B;XIRP2;CD19;SCN4A;CASQ1;PPP1R3C;PROCA1;MYBPC1;BHLHB9;ACTN3;ACTA1;MYLK4;UGT1A10;PLCD4;THBS4;MYOM2;ART1;UCN2;SMOC2;CD24;MYBPC2;CEACAM21;EFEMP1;DACT1;CKM	59	0.00268
RBM17	CD79A;CSF3;SCN4B;MYBPH;ACTA1;OBSCN;CRYAB;CASQ1;ANO5;KLHL30;ELN;TPPP3;TMEM182;ACTN3;EEF1A2;FMOD;MZB1;ATP2A1;POU2AF1;CHADL;CD79B;THBS4;SGCG;HSPB7;MYOM2;MYOM3;TTN;SLC4A1;ALAS2;GYPA;EPB42;GYPB;GYPE;SRPX;MYOM1;ABAT;ACTN2;DACT1;XIRP1;RYR1;HBA2;COL8A2;TIMD4;PODN;NEB;APOL4;DES;SRPX2;MYLK4;APOL1;PROCA1;SMYD1;APOL2;ITGB1BP2;APOD;PPP1R3C;CMYA5;UCN2;MYLPF;LDB3;TRIM72;TNNC2;CLEC4M;ART1;CKM;AGT;EFEMP1;CSRP3;MY…	70	0.00307
ATM	MYOM2;EEF1A2;RYR1;GFRA2;MYBPH;CCL21;PYGM;CD24;EFEMP1;ITGB1BP2;TPPP3;FCER2;COL11A1;CD19;PDGFRL;COMP;SPTA1;ACTA1;ACTN2;CR2;MYOM1;CKM;RHAG;ACTN3;MYOC;CACNG1;ELN;SNCA;SRPX;CSF3;IL1A;CRYAB;CD79B;SLC4A1;ADAMTS5;SGCG;APOL2;CYP1B1;CD177;RPL3L;SRPX2;ATP2A1;CES2;PPP1R3C;TMOD1;FBLN1;GPRC5C;TNNI2	48	0.0032
MXI1	UGT1A10;ACTA1;ANKRD2;PDLIM3;COL8A2;UGT1A8;MYBPC2;XIRP2;CKM;LDB3;CD79A;THBS4;SRPX2;UGT1A9;MB;MYH1;HSPB7;PDGFRL;RHBDL3;KLHL30;CR2;ANGPTL1;MYOM3;CLEC4M;TPPP3;SCN4B;TRIM63;TNNC2;CASQ1;EPB42;PROK2	31	0.00329
IRF6	SLC4A1;GYPB;CYP1B1;GYPA;GYPE;EPB42;SOX6;ALAS2;CRYAB;APOL3;IGLL1;ALDH1A1;TET1;PPP1R3C;MAP7;DES;APOL4	17	0.00333
EGR3	ADAMTS5;FXYD6;CCL21;TCAP;SPTA1;SCN4B;CRYAB;ANO5;PGAM2;EEF1A2;CXCR2;TNNC2;ACTN3;CEACAM21;CD24;SRPX;SLC16A2;TNNI2;ABAT;CYP1B1;MB;UCN2;SGCG;XIRP1;CXCL13;MYOT;MYO18B;MYL1;CD19;IGLL5;PPP1R3C;MYLPF;NRAP;TRIM63;MYBPH;PAMR1;ACTN2;CASQ1;IL1A;PDGFRL;BHLHB9;SNCA	42	0.00391
NONO	EFEMP1;PODN;ACTA1;SFRP4;PRELP;ACTN3;FBLN1;ADAMTS5;PLCD4;RHBDL3;UCN2;GYPA;GYPB;TSPO2;MYOM2;TET1;ANGPTL1;TTN;EPB42;MYLK4;GYPE;CR2;CYP1B1;TRIM63;SPTA1;MYO18B;DES;CXCR2;CHADL;MYLPF;CLEC4M;CD19;OBSCN;SLC16A2;RYR1;PYGM;TPPP3;APOD;KLHL30;HBA1;MYBPC2;SCN4A;CD79A;COL8A2;CSF3;ANO5;MYH7;TMOD1;PDLIM3;CAPN3;CMYA5;ABAT;HSPB7;NEB;FMOD;CES2;TNNT3;MYBPH;UGT1A7;CRYAB;APOL4;XIRP2;AGT;EEF1A2;SCN4B;APOL3;CASQ1;CKM;TH…	101	0.00405
NFE2L1	PODN;PRELP;ELN;MYOC;EFEMP1;MYOM3;ACTN3;ITGA11;FCER2;CD177;UCN2;FBLN1;RHBDL3;CXCR2;SLC16A2;TRIM72;CD79B;UNC45B;ADAMTS5;FMOD;MZB1;LMOD2;IGLL5;ITGB1BP2;SFRP4;TRIM63;SCN4B;SCN4A;ABAT;GYPA;TTN;TIMD4;CLEC4M;TET1;PLCD4;CR2;KLHL30;XIRP2;GYPB;IGLL1;ACTA1;PDLIM3;CASQ1;PPP1R3C;LDB3;MYLK4;GYPE;EPB42;CYP1B1;UGT1A7;TMOD1;SPTA1;TPPP3;MYOM1;CMYA5;PYGM;MYLPF;PGAM2;GPC6;SGCG;CD24;MYOT;TNNC2;MYBPC2;MYH8;PROK2;MYO18…	73	0.00464
TBL1XR1	EFEMP1;MYOM3;PLCD4;MYOM2;ACTA1;IGLL5;ADAMTS5;IGLL1;GYPA;TRIM63;TTN;ITGB1BP2;UCN2;MYOM1;GYPB;MYLK4;SNCA;COL8A2;PDLIM3;THBS4;CD79B;CSRP3;TSPO2;HSPB7;MFAP4;CD79A;SMOC2;RHBDL3;LMOD2;ATP2A1;CYP1B1;ELN;GPC6;FBLN1;SRPX2;ANO5;TNNC2;CEACAM21;LDB3;XIRP2;XIRP1;FMOD;CLEC4M;SGCG;EEF1A2;MAP7;KLHL30;FCER2;SOX6;SLC4A1;CHADL;CES2;ACTN3;MYO18B;APOL3;BHLHB9;HBA2;ALAS2;ITGA11;SCN4B;DACT1;CKM;MYOT;CR2;CACNA1S;RYR1;TP…	68	0.0047
