# Supplementary material for: High dose isoleucine stabilizes nuclear PTEN to suppress the proliferation of lung cancer
Source: Discov Oncol. 2023 Feb 23;14:25. doi: 10.1007/s12672-023-00634-1 (PMC9950318; doi:10.1007/s12672-023-00634-1)
Supplement: Supplementary file 7 — Additional file 7: Table S4. 1007 PTEN potential interacting proteins using liquid chromatography-tandem mass spectrometry (LC-MS/MS) analysis. [file 12672_2023_634_MOESM7_ESM.xlsx]

## Sheet: Supplementary Table 4
Table S4. 1007 PTEN potential interacting proteins using liquid chromatography-tandem mass spectrometry (LC-MS/MS) analysis.
Gene names	Protein names	Sequence coverage [%]	Unique sequence coverage [%]	Q-value	Score	Intensity
IARS	Isoleucine--tRNA ligase, cytoplasmic	10.9	10.9	0	61.382	735030000
IARS2	Isoleucine--tRNA ligase, mitochondrial	10.9	10.9	0	31.46	448650000
ACTG1	Actin, cytoplasmic 2;Actin, cytoplasmic 2, N-terminally processed	85.1	4.5	0	323.31	221000000000
MYH9	Myosin-9	70.3	59.7	0	323.31	197000000000
ALDH1A1	Retinal dehydrogenase 1	81.2	79.4	0	323.31	98400000000
PKM	Pyruvate kinase PKM;Pyruvate kinase	75.5	75.5	0	323.31	64200000000
G6PD	Glucose-6-phosphate 1-dehydrogenase	86	86	0	323.31	39600000000
ACTN4	Alpha-actinin-4	63.2	44.6	0	323.31	28600000000
HSP90AB1	Heat shock protein HSP 90-beta	47	29.7	0	323.31	25600000000
FLNA	Filamin-A	46	44.1	0	323.31	24100000000
CLTC	Clathrin heavy chain;Clathrin heavy chain 1	53.5	53.5	0	323.31	21400000000
MYO1C	Unconventional myosin-Ic	58.1	46.9	0	323.31	20300000000
TUBB4B	Tubulin beta-4B chain	75.3	2.7	0	323.31	19300000000
FLNB	Filamin-B	38.3	35.8	0	323.31	12400000000
MYH10	Myosin-10	49.8	39.4	0	323.31	11800000000
TKT	Transketolase	74.2	74.2	0	301.96	41400000000
ENO1	Alpha-enolase	82.3	73.7	0	299.08	42600000000
HSPA8	Heat shock cognate 71 kDa protein	59.6	47.8	0	299.05	25400000000
ANXA1	Annexin A1	75.4	75.4	0	284.88	38700000000
ALDH3A1	Aldehyde dehydrogenase, dimeric NADP-preferring	68.4	65.8	0	279.79	56900000000
TUBA1B	Tubulin alpha-1B chain	68.7	0	0	276.9	22000000000
PGD	6-phosphogluconate dehydrogenase, decarboxylating	65.8	65.8	0	276.57	18600000000
GPI	Glucose-6-phosphate isomerase	50.1	50.1	0	241.91	14100000000
MYO1B	Unconventional myosin-Ib	26.3	26.3	0	241.69	5319600000
MYOF	Myoferlin	21.1	21.1	0	239.68	3266800000
TXNRD1	Thioredoxin reductase 1, cytoplasmic	60.9	57.6	0	239.36	5933700000
FASN	Fatty acid synthase;[Acyl-carrier-protein] S-acetyltransferase;[Acyl-carrier-protein] S-malonyltransferase;3-oxoacyl-[acyl-carrier-protein] synthase;3-oxoacyl-[acyl-carrier-protein] reductase;3-hydroxyacyl-[acyl-carrier-protein] dehydratase;Enoyl-[acyl-carrier-protein] reductase;Oleoyl-[acyl-carrier-protein] hydrolase	26.1	26.1	0	233.12	4634400000
GAPDH	Glyceraldehyde-3-phosphate dehydrogenase	72.8	72.8	0	231.53	31700000000
VCP	Transitional endoplasmic reticulum ATPase	55.8	55.8	0	228.9	9956400000
TPI1	Triosephosphate isomerase	88.4	88.4	0	227.06	19100000000
EEF2	Elongation factor 2	50.9	49.8	0	225.34	7920600000
LDHA	L-lactate dehydrogenase A chain	67.8	62.3	0	220.17	30900000000
ALDOA	Fructose-bisphosphate aldolase A;Fructose-bisphosphate aldolase	76.9	69.2	0	216.29	18400000000
YWHAZ	14-3-3 protein zeta/delta	61.2	47.8	0	208.85	10100000000
AKR1C2	Aldo-keto reductase family 1 member C2	79.3	25.7	0	206.45	37100000000
GNB2L1	Guanine nucleotide-binding protein subunit beta-2-like 1;Guanine nucleotide-binding protein subunit beta-2-like 1, N-terminally processed	52.7	52.7	0	204.14	2814400000
IQGAP1	Ras GTPase-activating-like protein IQGAP1	31.6	31.6	0	197.2	2398500000
PDIA3	Protein disulfide-isomerase A3	41.6	34.1	0	193.07	2402900000
PFKP	ATP-dependent 6-phosphofructokinase, platelet type	35.6	32	0	190.95	3536900000
UGDH	UDP-glucose 6-dehydrogenase	56.7	56.7	0	181.31	6356300000
HSP90AA1	Heat shock protein HSP 90-alpha	46.9	30.9	0	180.39	10300000000
AKR1B1	Aldose reductase	67.4	64.9	0	171.26	34200000000
UCHL1	Ubiquitin carboxyl-terminal hydrolase isozyme L1;Ubiquitin carboxyl-terminal hydrolase	66.4	66.4	0	168.4	5444700000
GDI2	Rab GDP dissociation inhibitor beta	51.9	35.1	0	165.39	2648200000
XRCC5	X-ray repair cross-complementing protein 5	40.3	40.3	0	164.4	3388700000
AKR1B10	Aldo-keto reductase family 1 member B10	80.1	45.6	0	157.14	51300000000
TPM3		63.4	19.4	0	154.59	6197500000
AKR1C3	Aldo-keto reductase family 1 member C3	70	43	0	153.13	12400000000
NCL	Nucleolin	26.5	26.5	0	150.72	6480400000
GSN	Gelsolin	32.6	25.1	0	150.07	4846100000
PGK1	Phosphoglycerate kinase 1	73.1	73.1	0	147.6	14300000000
P4HB	Protein disulfide-isomerase	54.5	54.5	0	143.47	6890000000
DYNC1H1	Cytoplasmic dynein 1 heavy chain 1	13.2	13.2	0	143.26	2237700000
GSTP1	Glutathione S-transferase P	51.9	51.9	0	142.23	6636200000
HSPA5	78 kDa glucose-regulated protein	48.3	48.3	0	141.78	10300000000
ACTN1	Alpha-actinin-1	57.4	40	0	137.32	5850000000
RAN	GTP-binding nuclear protein Ran	53.7	53.7	0	133.24	4628800000
UBA1	Ubiquitin-like modifier-activating enzyme 1	35.3	35.3	0	131.15	4418800000
RPN2	Dolichyl-diphosphooligosaccharide--protein glycosyltransferase subunit 2	29.2	29.2	0	128.99	1148900000
TPM4	Tropomyosin alpha-4 chain	59.3	37.1	0	128.64	2027200000
TMOD3	Tropomodulin-3	50.3	50.3	0	127.73	2327900000
RPSA	40S ribosomal protein SA	64.3	64.3	0	126.59	3749300000
TLN1	Talin-1	17.4	17.4	0	124.48	1834900000
NQO1	NAD(P)H dehydrogenase [quinone] 1	44.2	44.2	0	123.51	12500000000
ATP5B	ATP synthase subunit beta, mitochondrial;ATP synthase subunit beta	38	38	0	122.37	3501900000
RPL6	60S ribosomal protein L6	39.6	39.6	0	121.95	4094500000
CAPN2	Calpain-2 catalytic subunit	28.9	28.9	0	121.69	933980000
LRPPRC	Leucine-rich PPR motif-containing protein, mitochondrial	32.1	32.1	0	121.21	3165300000
RPL7A	60S ribosomal protein L7a	40.6	40.6	0	119.18	6741900000
SLC3A2	4F2 cell-surface antigen heavy chain	39.7	39.7	0	118.62	6916900000
ANXA5	Annexin A5;Annexin	59.4	59.4	0	117.52	4816600000
HSP90B1	Endoplasmin	41.1	39.4	0	117.26	3520000000
VCL	Vinculin	33.2	33.2	0	116.93	2975200000
YWHAQ	14-3-3 protein theta	53.5	45.7	0	114.12	3285600000
EPHX1	Epoxide hydrolase 1	48.1	48.1	0	113.81	2519400000
AKR1C1	Aldo-keto reductase family 1 member C1	71.2	5.3	0	108.22	6184500000
PGAM1	Phosphoglycerate mutase 1	61	61	0	107.81	5066700000
XRCC6	X-ray repair cross-complementing protein 6	49.6	49.6	0	107.43	4029800000
CANX	Calnexin	21.5	21.5	0	107.28	1087600000
PRKDC	DNA-dependent protein kinase catalytic subunit	11.4	11.4	0	107.05	1852700000
PYGB	Glycogen phosphorylase, brain form	30.1	27.2	0	106.04	1425500000
GANAB	Neutral alpha-glucosidase AB	35.7	35.7	0	104	2784400000
BLVRB	Flavin reductase (NADPH)	65.5	65.5	0	103.42	3561200000
PRDX1	Peroxiredoxin-1	76.9	67.3	0	103.38	23500000000
ARHGDIA	Rho GDP-dissociation inhibitor 1	40.4	40.4	0	95.987	1838100000
ACADVL	Very long-chain specific acyl-CoA dehydrogenase, mitochondrial	37.7	37.7	0	95.825	2859600000
RPL18	60S ribosomal protein L18	44.3	44.3	0	94.982	10600000000
HNRNPF	Heterogeneous nuclear ribonucleoprotein F;Heterogeneous nuclear ribonucleoprotein F, N-terminally processed	32.5	26	0	94.359	2600000000
ATP2A2	Sarcoplasmic/endoplasmic reticulum calcium ATPase 2	25.5	25.5	0	93.766	2170200000
ANXA4	Annexin A4;Annexin	47	47	0	93.637	4734300000
FKBP4	Peptidyl-prolyl cis-trans isomerase FKBP4;Peptidyl-prolyl cis-trans isomerase FKBP4, N-terminally processed	41.4	41.4	0	92.272	745920000
LDHB	L-lactate dehydrogenase B chain;L-lactate dehydrogenase	54.3	49	0	92.046	13800000000
RTCB	tRNA-splicing ligase RtcB homolog	46.3	46.3	0	91.538	3450600000
KYNU	Kynureninase	68.8	68.8	0	90.756	4866700000
HSPA9	Stress-70 protein, mitochondrial	41.1	41.1	0	90.648	6886100000
PRDX6	Peroxiredoxin-6	52.7	52.7	0	90.339	2174700000
YWHAE	14-3-3 protein epsilon	59.6	55.7	0	90.029	8585400000
PLS3	Plastin-3	42.4	36.8	0	89.882	2425400000
MYL6	Myosin light polypeptide 6	57.9	13.8	0	88.887	16800000000
YWHAB	14-3-3 protein beta/alpha;14-3-3 protein beta/alpha, N-terminally processed	41.5	21.5	0	88.423	647890000
PSMD2	26S proteasome non-ATPase regulatory subunit 2	25.6	25.6	0	88.207	1194300000
CBR1	Carbonyl reductase [NADPH] 1	54.5	54.5	0	87.828	1700000000
EPRS	Bifunctional glutamate/proline--tRNA ligase;Glutamate--tRNA ligase;Proline--tRNA ligase	14.4	14.4	0	87.65	1032100000
ACLY	ATP-citrate synthase	32.5	32.5	0	87.396	4997600000
RPN1	Dolichyl-diphosphooligosaccharide--protein glycosyltransferase subunit 1	44.3	44.3	0	87.164	2426300000
CALR	Calreticulin	36.5	36.5	0	86.618	2190000000
NPM1	Nucleophosmin	60.3	60.3	0	86.163	2598600000
RPL3	60S ribosomal protein L3	46.9	46.9	0	85.421	6111200000
PTBP1	Polypyrimidine tract-binding protein 1	17.3	15.7	0	83.82	619130000
EIF3L	Eukaryotic translation initiation factor 3 subunit L	27	27	0	83.329	663470000
RPL4	60S ribosomal protein L4	47.3	47.3	0	82.645	5147300000
SND1	Staphylococcal nuclease domain-containing protein 1	38.8	38.8	0	82.092	1141800000
ATP5A1	ATP synthase subunit alpha, mitochondrial	21.5	21.5	0	81.584	2919400000
CKAP4	Cytoskeleton-associated protein 4	22.8	22.8	0	81.13	647120000
AP2B1	AP-2 complex subunit beta	26.6	26.6	0	80.706	1910900000
MSN	Moesin	40.6	25.3	0	79.619	4249500000
RPL30	60S ribosomal protein L30	67	67	0	79.262	3390000000
PPIB	Peptidyl-prolyl cis-trans isomerase B	47.2	47.2	0	79.116	4124500000
SOD2	Superoxide dismutase [Mn], mitochondrial	46.8	46.8	0	77.811	2133100000
PDIA4	Protein disulfide-isomerase A4	35	35	0	77.53	1791500000
ATIC	Bifunctional purine biosynthesis protein PURH;Phosphoribosylaminoimidazolecarboxamide formyltransferase;IMP cyclohydrolase	42.7	42.7	0	77.301	3013600000
MYO18A	Unconventional myosin-XVIIIa	14.8	14.8	0	76.792	1432400000
TGM2	Protein-glutamine gamma-glutamyltransferase 2	22.7	22.7	0	76.612	2251200000
SPTAN1	Spectrin alpha chain, non-erythrocytic 1	10.3	10.3	0	76.45	902170000
DDX1	ATP-dependent RNA helicase DDX1	30.8	30.8	0	75.962	2167800000
CCT2	T-complex protein 1 subunit beta	41.9	41.9	0	75.313	1594500000
DPYSL2	Dihydropyrimidinase-related protein 2	30.4	28.1	0	73.081	1544500000
HNRNPUL1	Heterogeneous nuclear ribonucleoprotein U-like protein 1	28.7	28.7	0	72.007	1989800000
PDIA6	Protein disulfide-isomerase A6	45.2	45.2	0	71.573	3363800000
RUVBL1	RuvB-like 1	32	32	0	71.058	764940000
GSR	Glutathione reductase, mitochondrial	46.4	46.4	0	70.309	3844800000
RPL27	60S ribosomal protein L27	39	39	0	69.686	1810500000
RPL12	60S ribosomal protein L12	48.5	48.5	0	69.346	2699900000
SPTBN1	Spectrin beta chain, non-erythrocytic 1	11.6	11.6	0	68.414	764090000
LGALS1	Galectin-1	58.5	58.5	0	67.747	1509200000
LTA4H	Leukotriene A-4 hydrolase	27	27	0	67.286	666650000
DSTN	Destrin	46.1	46.1	0	67.189	999850000
HNRNPK	Heterogeneous nuclear ribonucleoprotein K	36.1	36.1	0	66.986	3070000000
RPS3	40S ribosomal protein S3	57.6	57.6	0	66.763	2602400000
PPP2R1A	Serine/threonine-protein phosphatase 2A 65 kDa regulatory subunit A alpha isoform	26.8	26.8	0	66.711	632860000
PTGR1	Prostaglandin reductase 1	36.3	36.3	0	66.541	3842100000
PPIA	Peptidyl-prolyl cis-trans isomerase A;Peptidyl-prolyl cis-trans isomerase A, N-terminally processed;Peptidyl-prolyl cis-trans isomerase	67.3	67.3	0	66.452	13700000000
MDH2	Malate dehydrogenase, mitochondrial;Malate dehydrogenase	52.7	52.7	0	66.436	8289200000
HNRNPU	Heterogeneous nuclear ribonucleoprotein U	35.1	35.1	0	65.593	3995500000
FSCN1	Fascin	39.1	39.1	0	65.467	3302700000
NAMPT	Nicotinamide phosphoribosyltransferase	41.8	41.8	0	65.07	3330000000
TRAP1	Heat shock protein 75 kDa, mitochondrial	24.6	24.6	0	64.806	1027600000
COPA	Coatomer subunit alpha;Xenin;Proxenin	14.3	14.3	0	64.045	971830000
PEBP1	Phosphatidylethanolamine-binding protein 1;Hippocampal cholinergic neurostimulating peptide	69	69	0	63.908	1807200000
EIF4A1	Eukaryotic initiation factor 4A-I	46.6	42.6	0	63.561	3573800000
PDCD6IP	Programmed cell death 6-interacting protein	17.4	17.4	0	62.561	813630000
GOT2	Aspartate aminotransferase, mitochondrial	41.9	41.9	0	62.492	3333900000
PURA	Transcriptional activator protein Pur-alpha	15.2	15.2	0	62.397	145330000
ASPH	Aspartyl/asparaginyl beta-hydroxylase	22.2	22.2	0	62.112	1458500000
SFN	14-3-3 protein sigma	39.9	35.9	0	61.832	2195900000
CCT7	T-complex protein 1 subunit eta	37	37	0	60.994	1305500000
ACOT9	Acyl-coenzyme A thioesterase 9, mitochondrial	30.5	30.5	0	60.64	673640000
PSMB1	Proteasome subunit beta type-1	32.4	32.4	0	59.885	990970000
IDH1	Isocitrate dehydrogenase [NADP] cytoplasmic	29.7	27.5	0	58.614	2781700000
WDR1	WD repeat-containing protein 1	36.5	36.5	0	57.939	2230000000
PCNA	Proliferating cell nuclear antigen	34.9	34.9	0	57.792	792560000
EIF2S1	Eukaryotic translation initiation factor 2 subunit 1	38.1	38.1	0	57.55	1419200000
PFN1	Profilin-1	73.6	73.6	0	57.247	12900000000
MDH1	Malate dehydrogenase, cytoplasmic;Malate dehydrogenase	41.9	41.9	0	56.449	2270000000
HSD17B10	3-hydroxyacyl-CoA dehydrogenase type-2	63.6	63.6	0	56.211	1368300000
YWHAG	14-3-3 protein gamma;14-3-3 protein gamma, N-terminally processed	62.8	46.6	0	56.107	4858400000
HUWE1	E3 ubiquitin-protein ligase HUWE1	2.8	2.8	0	55.856	239590000
CAP1	Adenylyl cyclase-associated protein 1;Adenylyl cyclase-associated protein	28.8	28.8	0	55.781	1706800000
APEX1	DNA-(apurinic or apyrimidinic site) lyase;DNA-(apurinic or apyrimidinic site) lyase, mitochondrial	11	11	0	54.679	330450000
SPR	Sepiapterin reductase	29.9	29.9	0	54.537	396670000
PA2G4	Proliferation-associated protein 2G4	56.9	56.9	0	54.136	2125100000
SYNCRIP	Heterogeneous nuclear ribonucleoprotein Q	29.9	26.4	0	53.932	1310000000
CSE1L	Exportin-2	21.1	21.1	0	53.916	840810000
LRRC59	Leucine-rich repeat-containing protein 59	31.3	31.3	0	53.756	493180000
RNH1	Ribonuclease inhibitor	28	28	0	53.724	593680000
RPS8	40S ribosomal protein S8	51.4	51.4	0	53.372	3296300000
PTRH2	Peptidyl-tRNA hydrolase 2, mitochondrial	18.9	18.9	0	52.784	12021000
MYO6	Unconventional myosin-VI	21.4	21.4	0	52.699	842910000
DHX9	ATP-dependent RNA helicase A	12.8	12.8	0	52.404	1170000000
RPS17	40S ribosomal protein S17	9.1	9.1	0	51.558	432230000
PSMA1	Proteasome subunit alpha type-1	56.7	56.7	0	50.708	664250000
TAGLN2	Transgelin-2	66.8	66.8	0	50.605	1902400000
CTSB	Cathepsin B;Cathepsin B light chain;Cathepsin B heavy chain	31.5	31.5	0	50.375	1608300000
PSMB5	Proteasome subunit beta type-5	36.9	36.9	0	50.282	1610000000
ANXA7	Annexin A7	17.8	17.8	0	50.212	701250000
RPL22	60S ribosomal protein L22	35.2	35.2	0	50.193	330620000
PTRF	Polymerase I and transcript release factor	11.8	11.8	0	49.381	168090000
CAPN1	Calpain-1 catalytic subunit	9.4	9.4	0	49.09	333290000
PSMB2	Proteasome subunit beta type-2	49.3	49.3	0	49.077	820600000
HSPA2	Heat shock-related 70 kDa protein 2	34.4	22.5	0	48.421	1829600000
NPEPPS	Puromycin-sensitive aminopeptidase	25.1	25.1	0	48.41	1329300000
AP2A1	AP-2 complex subunit alpha-1	31.5	23	0	47.959	1346300000
PSMC3	26S protease regulatory subunit 6A	26.2	26.2	0	47.186	361850000
RPL9	60S ribosomal protein L9	51.6	51.6	0	47.158	3161700000
POR	NADPH--cytochrome P450 reductase	15.4	15.4	0	46.517	373730000
PHB2	Prohibitin-2	44.1	44.1	0	46.165	2610000000
KDELR1	ER lumen protein-retaining receptor 1	18.9	13.7	0	46.042	209090000
RNPEP	Aminopeptidase B	15.5	15.5	0	45.834	398940000
MYH14	Myosin-14	12.8	6.9	0	45.595	1155800000
TUBB	Tubulin beta chain	74.4	16.9	0	45.561	4964200000
KPNB1	Importin subunit beta-1	25.2	25.2	0	45.326	1620000000
ACTR3	Actin-related protein 3	34.3	34.3	0	44.957	611450000
CFL1	Cofilin-1	47.8	37.1	0	44.567	1162400000
FAM129B	Niban-like protein 1	17.7	17.7	0	44.325	354990000
EZR	Ezrin	39.2	25.3	0	43.998	560260000
PSME2	Proteasome activator complex subunit 2	34.6	34.6	0	43.89	427080000
MGST1	Microsomal glutathione S-transferase 1	27.1	27.1	0	43.304	1041700000
CTSD	Cathepsin D;Cathepsin D light chain;Cathepsin D heavy chain	39	39	0	43.287	2873600000
MYO1E	Unconventional myosin-Ie	13.4	9.5	0	43.286	811880000
CAND1	Cullin-associated NEDD8-dissociated protein 1	14.7	14.7	0	42.687	956260000
RPL5	60S ribosomal protein L5	50	50	0	42.635	4401600000
NIT2	Omega-amidase NIT2	34.4	34.4	0	42.149	613870000
AHCY	Adenosylhomocysteinase	32.2	32.2	0	42.111	2296700000
PSMD3	26S proteasome non-ATPase regulatory subunit 3	27	27	0	41.885	720740000
PSMD1	26S proteasome non-ATPase regulatory subunit 1	17.3	17.3	0	41.787	760120000
PSMC5	26S protease regulatory subunit 8	29.1	29.1	0	41.62	433620000
HSD17B4	Peroxisomal multifunctional enzyme type 2;(3R)-hydroxyacyl-CoA dehydrogenase;Enoyl-CoA hydratase 2	20.8	13.4	0	41.561	643790000
AP2A2	AP-2 complex subunit alpha-2	28.4	19.6	0	41.505	688420000
PSMA4	Proteasome subunit alpha type-4;Proteasome subunit alpha type;Proteasome subunit beta type	41.7	41.7	0	40.49	829370000
2022-09-07	Septin-7	18.2	18.2	0	40.358	219720000
ITGB1	Integrin beta;Integrin beta-1	22.9	22.9	0	40.293	1700100000
SQRDL	Sulfide:quinone oxidoreductase, mitochondrial	36.9	36.9	0	40.19	1080400000
EIF3A	Eukaryotic translation initiation factor 3 subunit A	10.8	10.8	0	40.127	897090000
HNRNPH2	Heterogeneous nuclear ribonucleoprotein H2	20.5	8	0	39.774	1141400000
PDXK	Pyridoxal kinase	24.4	24.4	0	39.77	582360000
DECR1	2,4-dienoyl-CoA reductase, mitochondrial	32.8	32.8	0	39.433	1343200000
VPS26A	Vacuolar protein sorting-associated protein 26A	20.5	20.5	0	39.419	291710000
ESD	S-formylglutathione hydrolase	31.9	31.9	0	39.412	397120000
PHB	Prohibitin	55.1	55.1	0	39.289	2138100000
EIF3B	Eukaryotic translation initiation factor 3 subunit B	19.9	19.9	0	38.298	390310000
NARS	Asparagine--tRNA ligase, cytoplasmic	25.4	25.4	0	38.059	665220000
HNRNPH3	Heterogeneous nuclear ribonucleoprotein H3	11.3	11.3	0	37.922	519690000
HSPA4	Heat shock 70 kDa protein 4	22.3	20.6	0	37.859	2031800000
HADHA	Trifunctional enzyme subunit alpha, mitochondrial;Long-chain enoyl-CoA hydratase;Long chain 3-hydroxyacyl-CoA dehydrogenase	18.7	18.7	0	37.702	1010000000
IPO7	Importin-7	6.5	6.5	0	37.597	296950000
CPS1	Carbamoyl-phosphate synthase [ammonia], mitochondrial	14.4	14.4	0	37.506	1100700000
FARSA	Phenylalanine--tRNA ligase alpha subunit	32.1	32.1	0	37.217	966260000
PAICS	Multifunctional protein ADE2;Phosphoribosylaminoimidazole-succinocarboxamide synthase;Phosphoribosylaminoimidazole carboxylase	29.6	29.6	0	37.208	748200000
C14orf166	UPF0568 protein C14orf166	44.3	44.3	0	37.054	1313500000
CAPNS1	Calpain small subunit 1	39.9	39.9	0	36.974	561370000
CRYZ	Quinone oxidoreductase	39.8	39.8	0	36.306	943070000
ERGIC1	Endoplasmic reticulum-Golgi intermediate compartment protein 1	23.1	23.1	0	36.185	311980000
ALDH3A2	Fatty aldehyde dehydrogenase	26.7	23.7	0	36.07	826500000
EEF1G	Elongation factor 1-gamma	29.3	29.3	0	35.946	3887900000
PSMB4	Proteasome subunit beta type-4	37.5	37.5	0	35.736	461410000
CYB5B	Cytochrome b5 type B	51.4	51.4	0	35.558	759120000
SEC13	Protein SEC13 homolog	23.9	23.9	0	35.44	243070000
KARS	Lysine--tRNA ligase	17.8	17.8	0	35.334	525410000
FARSB	Phenylalanine--tRNA ligase beta subunit	30.4	29.4	0	35.304	1080000000
SERPINB1	Leukocyte elastase inhibitor	32.7	30.1	0	35.277	410600000
CCT4	T-complex protein 1 subunit delta	27.5	27.5	0	35.224	1511300000
RPL7	60S ribosomal protein L7	57.7	57.7	0	35.218	6311100000
COTL1	Coactosin-like protein	59.2	59.2	0	35.208	1160000000
DLD	Dihydrolipoyl dehydrogenase, mitochondrial;Dihydrolipoyl dehydrogenase	27.1	27.1	0	34.624	963900000
GNB1	Guanine nucleotide-binding protein G(I)/G(S)/G(T) subunit beta-1	25	10.6	0	34.56	299710000
CCT8	T-complex protein 1 subunit theta	39.1	39.1	0	34.469	2169600000
SSB	Lupus La protein	27.9	27.9	0	34.334	736070000
MID1	E3 ubiquitin-protein ligase Midline-1	8.6	8.6	0	34.199	417370000
DDX17	Probable ATP-dependent RNA helicase DDX17	15.4	8.9	0	33.946	962790000
SF3B3	Splicing factor 3B subunit 3	12.7	12.7	0	33.48	661120000
GARS	Glycine--tRNA ligase	18.7	18.7	0	33.268	305860000
RPL15	60S ribosomal protein L15;Ribosomal protein L15	47.1	47.1	0	33.055	3152600000
TPM1		42.9	0	0	32.705	1365900000
SOD1	Superoxide dismutase [Cu-Zn]	51.1	51.1	0	32.597	1034100000
DPP3	Dipeptidyl peptidase 3	20.5	20.5	0	32.419	362460000
PPP1CB	Serine/threonine-protein phosphatase PP1-beta catalytic subunit;Serine/threonine-protein phosphatase	39.8	15.6	0	32.402	704130000
DARS	Aspartate--tRNA ligase, cytoplasmic	31.9	31.9	0	32.225	1230000000
PRDX3	Thioredoxin-dependent peroxide reductase, mitochondrial	53.1	53.1	0	32.166	1938500000
TUBB3	Tubulin beta-3 chain	29.7	12.8	0	31.901	940530000
RPL10A	60S ribosomal protein L10a	49.8	49.8	0	31.807	3690000000
RPS7	40S ribosomal protein S7	39.6	39.6	0	31.618	1142900000
TALDO1	Transaldolase	35.6	35.6	0	31.417	3880400000
PSMA5	Proteasome subunit alpha type-5	29	29	0	31.369	878700000
IPO4	Importin-4	9.3	9.3	0	31.309	195130000
PRMT1	Protein arginine N-methyltransferase 1	44	44	0	31.301	1512200000
PSMB6	Proteasome subunit beta type;Proteasome subunit beta type-6	23.5	23.5	0	31.185	248420000
ECH1	Delta(3,5)-Delta(2,4)-dienoyl-CoA isomerase, mitochondrial	32.6	24.4	0	31.009	1970000000
SEC23A	Protein transport protein Sec23A	12.2	10.3	0	30.863	241560000
IMMT	MICOS complex subunit MIC60	15.7	15.7	0	30.84	546620000
DDX6	Probable ATP-dependent RNA helicase DDX6	18.8	18.8	0	30.792	557520000
UQCRC1	Cytochrome b-c1 complex subunit 1, mitochondrial	24.2	24.2	0	30.538	434180000
IPO5	Importin-5	14.5	14.5	0	30.527	477340000
ITGA2	Integrin alpha-2	12.7	12.7	0	30.192	491490000
RPS14	40S ribosomal protein S14	66	66	0	30.151	348050000
ACTR1A	Alpha-centractin	26.9	13.8	0	30.133	171630000
PSMA2	Proteasome subunit alpha type;Proteasome subunit alpha type-2	31.6	31.6	0	29.761	721940000
TUFM	Elongation factor Tu, mitochondrial	31	31	0	29.722	1092600000
IMPDH2	Inosine-5-monophosphate dehydrogenase 2	20.1	20.1	0	29.298	582510000
ILF2	Interleukin enhancer-binding factor 2	51	51	0	29.288	1423600000
CYC1	Cytochrome c1, heme protein, mitochondrial	11.1	11.1	0	29.156	217140000
COPB1	Coatomer subunit beta	16.8	16.8	0	29.13	605030000
CCT5	T-complex protein 1 subunit epsilon	25.3	25.3	0	28.959	970970000
CLIC1	Chloride intracellular channel protein 1	36.1	36.1	0	28.445	1286100000
HACD3	Very-long-chain (3R)-3-hydroxyacyl-CoA dehydratase 3	22.7	22.7	0	28.428	1021300000
RPS13	40S ribosomal protein S13	44.4	44.4	0	28.401	2047700000
DDB1	DNA damage-binding protein 1	10.9	10.9	0	28.352	464660000
LARS	Leucine--tRNA ligase, cytoplasmic	10	10	0	28.298	241070000
PARK7	Protein deglycase DJ-1	51.3	51.3	0	28.101	941960000
PCYOX1	Prenylcysteine oxidase 1	21.2	21.2	0	27.973	597770000
TUBB8	Tubulin beta-8 chain	24.5	7.4	0	27.899	311080000
EIF6	Eukaryotic translation initiation factor 6	37.1	37.1	0	27.773	521830000
ARHGAP1	Rho GTPase-activating protein 1	16.2	16.2	0	27.514	219920000
RPL11	60S ribosomal protein L11	42.7	42.7	0	27.272	3550400000
FLII	Protein flightless-1 homolog	7.7	7.7	0	27.259	350250000
COPS3	COP9 signalosome complex subunit 3	27.6	27.6	0	26.991	36114000
SRP14	Signal recognition particle 14 kDa protein	27.2	27.2	0	26.924	296220000
UBA2	SUMO-activating enzyme subunit 2	42.4	42.4	0	26.825	270820000
APMAP	Adipocyte plasma membrane-associated protein	21.8	21.8	0	26.722	798320000
HYOU1	Hypoxia up-regulated protein 1	20.5	20.5	0	26.448	72368000
STAT3	Signal transducer and activator of transcription 3;Signal transducer and activator of transcription	19.1	19.1	0	26.428	651350000
PRDX5	Peroxiredoxin-5, mitochondrial	37.4	37.4	0	26.422	684080000
RPL28	60S ribosomal protein L28	32.9	32.9	0	26.296	2311800000
RPS5	40S ribosomal protein S5;40S ribosomal protein S5, N-terminally processed	28	28	0	26.228	1293300000
TIMM50	Mitochondrial import inner membrane translocase subunit TIM50	15.3	15.3	0	26	251780000
NDUFA10	NADH dehydrogenase [ubiquinone] 1 alpha subcomplex subunit 10, mitochondrial	10.9	10.9	0	25.971	230730000
TPT1	Translationally-controlled tumor protein	19.7	19.7	0	25.902	1890000000
PCBP1	Poly(rC)-binding protein 1	19.9	16.9	0	25.871	1321400000
RPS18	40S ribosomal protein S18	46.7	46.7	0	25.763	2030000000
SSBP1	Single-stranded DNA-binding protein, mitochondrial	58.8	58.8	0	25.69	1240300000
SERPINB6	Serpin B6	16.6	16.6	0	25.656	158390000
TRIM25	E3 ubiquitin/ISG15 ligase TRIM25	10.3	10.3	0	25.641	318210000
CACYBP	Calcyclin-binding protein	25	25	0	25.588	580780000
NAP1L1	Nucleosome assembly protein 1-like 1	49.5	49.5	0	25.577	1428100000
ISYNA1	Inositol-3-phosphate synthase 1	19.5	19.5	0	25.439	550050000
DDOST	Dolichyl-diphosphooligosaccharide--protein glycosyltransferase 48 kDa subunit	32.3	32.3	0	25.402	628280000
SRP68	Signal recognition particle subunit SRP68	17.4	17.4	0	25.319	240280000
SEC16A	Protein transport protein Sec16A	7.4	7.4	0	25.294	546500000
HDGF	Hepatoma-derived growth factor	22.9	22.9	0	24.929	335920000
ACTR2	Actin-related protein 2	20.6	20.6	0	24.779	689160000
ABCC1	Multidrug resistance-associated protein 1	10.7	10.7	0	24.699	459910000
MAP1B	Microtubule-associated protein 1B;MAP1B heavy chain;MAP1 light chain LC1	7.3	7.3	0	24.645	683640000
JUP	Junction plakoglobin	13.6	13.6	0	24.641	405900000
PSAT1	Phosphoserine aminotransferase	33.2	33.2	0	24.611	854670000
CS	Citrate synthase;Citrate synthase, mitochondrial	24.2	24.2	0	24.221	1442900000
PSMD7	26S proteasome non-ATPase regulatory subunit 7	24.4	24.4	0	24.206	414330000
RPS9	40S ribosomal protein S9	47.4	47.4	0	24.205	4193100000
MVP	Major vault protein	16	16	0	23.962	592390000
MCM7	DNA replication licensing factor MCM7	12.2	12.2	0	23.787	192740000
RPL8	60S ribosomal protein L8	48.2	48.2	0	23.76	2077800000
RPS2	40S ribosomal protein S2	45.1	45.1	0	23.725	3556400000
GAA	Lysosomal alpha-glucosidase;76 kDa lysosomal alpha-glucosidase;70 kDa lysosomal alpha-glucosidase	14.6	14.6	0	23.714	331050000
FAM98A	Protein FAM98A	20.2	20.2	0	23.606	384670000
AP1G1	AP-1 complex subunit gamma-1	3	3	0	23.584	32057000
ANP32B	Acidic leucine-rich nuclear phosphoprotein 32 family member B	31.1	28.3	0	23.579	841650000
ARPC1B	Actin-related protein 2/3 complex subunit 1B	15	5.1	0	23.513	228630000
ESYT1	Extended synaptotagmin-1	8.1	8.1	0	23.474	284910000
GNB2	Guanine nucleotide-binding protein G(I)/G(S)/G(T) subunit beta-2	34.7	20.3	0	23.473	1502300000
ME1	NADP-dependent malic enzyme	14.7	14.7	0	23.354	231990000
NCKAP1	Nck-associated protein 1	10.8	10.8	0	23.185	647790000
RBBP7	Histone-binding protein RBBP7	23.3	19.7	0	23.067	269000000
STOML2	Stomatin-like protein 2, mitochondrial	27.8	27.8	0	23.065	117930000
PABPC4	Polyadenylate-binding protein;Polyadenylate-binding protein 4	17.1	5.7	0	22.914	73813000
PPA1	Inorganic pyrophosphatase	25.3	25.3	0	22.784	476040000
PRDX4	Peroxiredoxin-4	53.1	46.1	0	22.757	2100500000
WARS	Tryptophan--tRNA ligase, cytoplasmic;T1-TrpRS;T2-TrpRS	20.6	20.6	0	22.681	826690000
MYADM	Myeloid-associated differentiation marker	27.1	27.1	0	22.647	105590000
PSMD13	26S proteasome non-ATPase regulatory subunit 13	22.3	22.3	0	22.321	123030000
ANXA6	Annexin A6;Annexin	16.9	16.9	0	22.236	416830000
CAD	CAD protein;Glutamine-dependent carbamoyl-phosphate synthase;Aspartate carbamoyltransferase;Dihydroorotase	6.8	6.8	0	22.126	401580000
TMED9	Transmembrane emp24 domain-containing protein 9	26.4	26.4	0	21.977	313110000
ITGA3	Integrin alpha-3;Integrin alpha-3 heavy chain;Integrin alpha-3 light chain	8.8	8.8	0	21.966	1598600000
TSN	Translin	24.2	24.2	0	21.965	254390000
PSMD11	26S proteasome non-ATPase regulatory subunit 11	15.2	15.2	0	21.797	604450000
CCT3	T-complex protein 1 subunit gamma	26.6	26.6	0	21.706	1195100000
TCEB2	Transcription elongation factor B polypeptide 2	31	31	0	21.665	282750000
CTPS1	CTP synthase 1;CTP synthase	23.8	23.8	0	21.541	321320000
ATP5F1	ATP synthase F(0) complex subunit B1, mitochondrial	12.8	12.8	0	21.495	403680000
RPL19	Ribosomal protein L19;60S ribosomal protein L19	26.4	26.4	0	21.321	746770000
AGR2	Anterior gradient protein 2 homolog	38.3	38.3	0	21.285	1234600000
NNMT	Nicotinamide N-methyltransferase	28.8	28.8	0	21.025	241760000
GCN1L1	Translational activator GCN1	5.8	5.8	0	20.992	291810000
OLA1	Obg-like ATPase 1	26	26	0	20.761	374770000
ALDOC	Fructose-bisphosphate aldolase C;Fructose-bisphosphate aldolase	14.8	7.1	0	20.634	485280000
PPM1G	Protein phosphatase 1G	7.5	7.5	0	20.634	243950000
PNP	Purine nucleoside phosphorylase	27.7	27.7	0	20.474	398110000
MAPRE1	Microtubule-associated protein RP/EB family member 1	6.3	6.3	0	20.453	155830000
PON2	Serum paraoxonase/arylesterase 2	28.5	28.5	0	20.152	1240100000
AARS	Alanine--tRNA ligase, cytoplasmic	14.8	14.8	0	20.15	867570000
RPS3A	40S ribosomal protein S3a	32.1	32.1	0	20.057	1489200000
2022-09-02	Septin-2	30.5	30.5	0	19.93	656580000
RDH11	Retinol dehydrogenase 11	13.8	13.8	0	19.91	112920000
HNRNPA3	Heterogeneous nuclear ribonucleoprotein A3	25.4	25.4	0	19.871	763490000
DHX15	Pre-mRNA-splicing factor ATP-dependent RNA helicase DHX15	13.6	13.6	0	19.829	358370000
GSTO1	Glutathione S-transferase omega-1	41.5	41.5	0	19.653	688400000
PLOD2	Procollagen-lysine,2-oxoglutarate 5-dioxygenase 2	11.4	11.4	0	19.581	167790000
C1QBP	Complement component 1 Q subcomponent-binding protein, mitochondrial	21.6	21.6	0	19.572	526460000
HPRT1	Hypoxanthine-guanine phosphoribosyltransferase	43.6	43.6	0	19.503	1031800000
PSMC1	26S protease regulatory subunit 4	3.4	3.4	0	19.497	50968000
GLS	Glutaminase kidney isoform, mitochondrial	17.8	17.8	0	19.477	347190000
RUVBL2	RuvB-like 2	24.4	24.4	0	19.427	632030000
HNRNPD		31.6	7.7	0	19.273	174280000
TXNDC5	Thioredoxin domain-containing protein 5	18.8	18.8	0	19.229	299330000
RPLP2	60S acidic ribosomal protein P2	69.6	69.6	0	19.228	2078800000
EFTUD2	116 kDa U5 small nuclear ribonucleoprotein component	9.2	8.1	0	18.977	108580000
AHSA1	Activator of 90 kDa heat shock protein ATPase homolog 1	24.4	24.4	0	18.829	338320000
CCT6A	T-complex protein 1 subunit zeta	29	29	0	18.662	827590000
UGGT1	UDP-glucose:glycoprotein glucosyltransferase 1	7.8	7.8	0	18.597	220720000
PSMD6	26S proteasome non-ATPase regulatory subunit 6	15.4	15.4	0	18.584	487030000
GART	Trifunctional purine biosynthetic protein adenosine-3;Phosphoribosylamine--glycine ligase;Phosphoribosylformylglycinamidine cyclo-ligase;Phosphoribosylglycinamide formyltransferase	14.3	14.3	0	18.405	295150000
CDS2	Phosphatidate cytidylyltransferase 2	9	9	0	18.38	139130000
ABCE1	ATP-binding cassette sub-family E member 1	16	16	0	18.356	352700000
VPS35	Vacuolar protein sorting-associated protein 35	13.2	13.2	0	18.313	509990000
TXN	Thioredoxin	51.4	51.4	0	18.307	3541800000
RPL32	60S ribosomal protein L32	42.9	42.9	0	18.305	953970000
VAT1	Synaptic vesicle membrane protein VAT-1 homolog	18.8	18.8	0	18.253	584190000
FDXR	NADPH:adrenodoxin oxidoreductase, mitochondrial	21.6	21.6	0	18.216	1181100000
GRHPR	Glyoxylate reductase/hydroxypyruvate reductase	36.3	36.3	0	18.188	800530000
MTHFD1	C-1-tetrahydrofolate synthase, cytoplasmic;Methylenetetrahydrofolate dehydrogenase;Methenyltetrahydrofolate cyclohydrolase;Formyltetrahydrofolate synthetase;C-1-tetrahydrofolate synthase, cytoplasmic, N-terminally processed	14.6	14.6	0	18.124	343840000
STIP1	Stress-induced-phosphoprotein 1	14.7	14.7	0	17.988	489730000
UPF1	Regulator of nonsense transcripts 1	10.5	10.5	0	17.961	262510000
CORO1C	Coronin-1C;Coronin	10.3	10.3	0	17.921	142560000
XPO1	Exportin-1	9.1	9.1	0	17.724	200710000
PPP2R4	Serine/threonine-protein phosphatase 2A activator	40.3	40.3	0	17.583	109310000
PFAS	Phosphoribosylformylglycinamidine synthase	6.6	6.6	0	17.468	222320000
TNS3	Tensin-3	6.9	6.9	0	17.467	331660000
YWHAH	14-3-3 protein eta	35	28.5	0	17.466	464950000
GRWD1	Glutamate-rich WD repeat-containing protein 1	16.4	16.4	0	17.374	540820000
NME1	Nucleoside diphosphate kinase A	70.4	9.2	0	17.353	833500000
FAM49B	Protein FAM49B	52.3	52.3	0	17.292	168160000
SLC25A3	Phosphate carrier protein, mitochondrial	21.9	21.9	0	17.136	592650000
QARS	Glutamine--tRNA ligase	7.9	7.9	0	17.098	326530000
ALB	Serum albumin	9.5	9.5	0	17.083	8130800000
MYO5A	Unconventional myosin-Va	5.9	5.9	0	17.009	181340000
VDAC2	Voltage-dependent anion-selective channel protein 2	30.5	30.5	0	16.906	1616300000
AP3D1	AP-3 complex subunit delta-1	5	5	0	16.861	156650000
TRIM21	E3 ubiquitin-protein ligase TRIM21	3.8	3.8	0	16.861	62532000
RARS	Arginine--tRNA ligase, cytoplasmic	15.8	15.8	0	16.816	921040000
AK3	GTP:AMP phosphotransferase AK3, mitochondrial	23.8	23.8	0	16.76	309640000
PRPF8	Pre-mRNA-processing-splicing factor 8	3.8	3.8	0	16.747	109210000
LACTB	Serine beta-lactamase-like protein LACTB, mitochondrial	17.4	17.4	0	16.698	338980000
TCP1	T-complex protein 1 subunit alpha	18.3	18.3	0	16.629	928860000
RAB2A	Ras-related protein Rab-2A	42.5	42.5	0	16.612	598800000
PGLS	6-phosphogluconolactonase	31.9	31.9	0	16.609	279830000
CSTB	Cystatin-B	45.9	45.9	0	16.592	391540000
RPS6	40S ribosomal protein S6	20.1	20.1	0	16.59	1030600000
RPS11	40S ribosomal protein S11	35.4	35.4	0	16.546	1141300000
ARPC2	Actin-related protein 2/3 complex subunit 2	30.7	30.7	0	16.513	747620000
SHMT2	Serine hydroxymethyltransferase, mitochondrial;Serine hydroxymethyltransferase	18.7	15.9	0	16.485	581550000
RPS20	40S ribosomal protein S20	25.2	25.2	0	16.476	834240000
CA12	Carbonic anhydrase 12	24.3	24.3	0	16.444	512860000
PARP1	Poly [ADP-ribose] polymerase 1	9.7	9.7	0	16.388	199160000
USP5	Ubiquitin carboxyl-terminal hydrolase 5	12.8	12.8	0	16.382	300110000
ADSS	Adenylosuccinate synthetase isozyme 2	16	16	0	16.296	231620000
MCM3	DNA replication licensing factor MCM3	8.4	8.4	0	16.261	343660000
GCLC	Glutamate--cysteine ligase catalytic subunit	11.5	11.5	0	16.243	274280000
EIF3E	Eukaryotic translation initiation factor 3 subunit E	28.9	28.9	0	16.106	1242400000
DNAJA1	DnaJ homolog subfamily A member 1	17.4	17.4	0	16.091	377920000
ACSL3	Long-chain-fatty-acid--CoA ligase 3	11.8	11.8	0	16.087	310470000
GOT1	Aspartate aminotransferase, cytoplasmic	26.2	26.2	0	16.084	312440000
AIFM1	Apoptosis-inducing factor 1, mitochondrial	19.2	19.2	0	16.031	604600000
APRT	Adenine phosphoribosyltransferase	41.1	41.1	0	16.008	390000000
ADH5	Alcohol dehydrogenase class-3	20.6	20.6	0	15.926	181450000
PAFAH1B1	Platelet-activating factor acetylhydrolase IB subunit alpha	13.9	13.9	0	15.872	250940000
PGM1	Phosphoglucomutase-1	14.4	14.4	0	15.734	215620000
SLC25A11	Mitochondrial 2-oxoglutarate/malate carrier protein	17.9	17.9	0	15.716	404680000
ILF3	Interleukin enhancer-binding factor 3	8.7	8.7	0	15.607	710310000
HARS	Histidine--tRNA ligase, cytoplasmic	13.6	11.5	0	15.581	201710000
ECHS1	Enoyl-CoA hydratase, mitochondrial	16.6	16.6	0	15.457	173530000
STRAP	Serine-threonine kinase receptor-associated protein	28.9	28.9	0	15.411	377090000
RCC2	Protein RCC2	15.1	15.1	0	15.405	223470000
RPL31	60S ribosomal protein L31	38	38	0	15.293	1424400000
ANXA11	Annexin A11	12.7	12.7	0	15.292	553540000
SURF4	Surfeit locus protein 4	16.7	16.7	0	15.228	221210000
TARS	Threonine--tRNA ligase, cytoplasmic	19.2	19.2	0	15.202	669690000
PTGES3	Prostaglandin E synthase 3	28.7	28.7	0	15.188	592660000
FAH	Fumarylacetoacetase	23	23	0	14.91	117130000
ATP6V1A	V-type proton ATPase catalytic subunit A	13	13	0	14.888	248290000
ETFA	Electron transfer flavoprotein subunit alpha, mitochondrial	24.1	24.1	0	14.885	1755800000
SFXN1	Sideroflexin-1	25.2	25.2	0	14.853	294310000
PSMA6	Proteasome subunit alpha type;Proteasome subunit alpha type-6	36.1	36.1	0	14.701	1789900000
BLVRA	Biliverdin reductase A	25.7	25.7	0	14.701	674830000
HIBADH	3-hydroxyisobutyrate dehydrogenase, mitochondrial	13.7	13.7	0	14.648	344830000
PLEC	Plectin	3.3	3.3	0	14.631	475300000
ERP44	Endoplasmic reticulum resident protein 44	22.9	22.9	0	14.573	517320000
ACTB	Actin, cytoplasmic 1;Actin, cytoplasmic 1, N-terminally processed	85.1	4.5	0	14.443	692020000
RPS15	40S ribosomal protein S15	52.7	52.7	0	14.182	311100000
PSMC2	26S protease regulatory subunit 7	8.6	8.6	0	14.149	169590000
PEPD	Xaa-Pro dipeptidase	11.8	11.8	0	14.066	127600000
GPD2	Glycerol-3-phosphate dehydrogenase, mitochondrial;Glycerol-3-phosphate dehydrogenase	13.1	13.1	0	14.037	166060000
RPL13	60S ribosomal protein L13	19.9	19.9	0	14.03	894300000
LARP1	La-related protein 1	4.7	4.7	0	13.928	140010000
RPL21	60S ribosomal protein L21	41.2	41.2	0	13.899	2505300000
PSMB7	Proteasome subunit beta type-7;Proteasome subunit beta type	9.4	9.4	0	13.822	149150000
MYBBP1A	Myb-binding protein 1A	5.8	5.8	0	13.764	231820000
LMNA	Prelamin-A/C;Lamin-A/C	14.4	14.4	0	13.69	218520000
RAC1	Ras-related C3 botulinum toxin substrate 1	45.3	45.3	0	13.642	624790000
MTCH2	Mitochondrial carrier homolog 2	6.1	6.1	0	13.617	316110000
HPGD	15-hydroxyprostaglandin dehydrogenase [NAD(+)]	10.2	10.2	0	13.545	204510000
CYB5R3	NADH-cytochrome b5 reductase 3;NADH-cytochrome b5 reductase 3 membrane-bound form;NADH-cytochrome b5 reductase 3 soluble form	23.6	23.6	0	13.443	398260000
ETFB	Electron transfer flavoprotein subunit beta	24.7	24.7	0	13.383	107600000
CAPZA1	F-actin-capping protein subunit alpha-1	24.5	18.5	0	13.379	696580000
OGDH	2-oxoglutarate dehydrogenase, mitochondrial	9.3	9.3	0	13.359	102720000
PSMD8	26S proteasome non-ATPase regulatory subunit 8	9.3	9.3	0	13.338	50476000
ANXA3	Annexin A3;Annexin	26	26	0	13.311	634260000
MARS	Methionine--tRNA ligase, cytoplasmic	10.2	10.2	0	13.23	291860000
RPL27A	60S ribosomal protein L27a	42.6	42.6	0	13.21	862150000
DHX30	Putative ATP-dependent RNA helicase DHX30	10.9	10.9	0	13.188	314980000
ADAM10	Disintegrin and metalloproteinase domain-containing protein 10	2	2	0	13.16	76168000
RTN4	Reticulon;Reticulon-4	6.9	6.9	0	13.113	541220000
OTUB1	Ubiquitin thioesterase OTUB1	27.8	27.8	0	13.11	427020000
SEL1L	Protein sel-1 homolog 1	6.3	6.3	0	12.965	80557000
MRPL49	39S ribosomal protein L49, mitochondrial	20.5	20.5	0	12.925	91106000
HSPH1	Heat shock protein 105 kDa	14.8	13.2	0	12.801	555720000
CYFIP1	Cytoplasmic FMR1-interacting protein 1	8.8	8.8	0	12.776	321050000
HMOX1	Heme oxygenase 1	35.8	35.8	0	12.705	120920000
DARS2	Aspartate--tRNA ligase, mitochondrial	9.3	9.3	0	12.686	228630000
SNRPA1	U2 small nuclear ribonucleoprotein A	22.7	22.7	0	12.661	60716000
EEF1A2	Elongation factor 1-alpha 2	31.5	12.9	0	12.656	651220000
ANP32A	Acidic leucine-rich nuclear phosphoprotein 32 family member A	20.3	16.4	0	12.629	214690000
CAPZB	F-actin-capping protein subunit beta	42.6	42.6	0	12.622	800130000
DNM1L	Dynamin-1-like protein	12.2	12.2	0	12.614	39030000
COX20	Cytochrome c oxidase protein 20 homolog	19.5	19.5	0	12.605	5107900
FABP5	Fatty acid-binding protein, epidermal	32.6	32.6	0	12.595	196520000
NUDT21	Cleavage and polyadenylation specificity factor subunit 5	30	30	0	12.556	374910000
TMEM43	Transmembrane protein 43	15.5	15.5	0	12.49	174860000
ALDH7A1	Alpha-aminoadipic semialdehyde dehydrogenase	25.7	25.7	0	12.468	486760000
CAPZA2	F-actin-capping protein subunit alpha-2	24.1	18.2	0	12.458	290120000
LANCL1	LanC-like protein 1	11	11	0	12.452	143210000
UGP2	UTP--glucose-1-phosphate uridylyltransferase	12.8	12.8	0	12.392	449760000
EIF3F	Eukaryotic translation initiation factor 3 subunit F	29.2	29.2	0	12.388	473640000
PSMD12	26S proteasome non-ATPase regulatory subunit 12	16.4	16.4	0	12.346	520440000
PLIN3	Perilipin-3	14.7	14.7	0	12.322	185550000
U2AF2	Splicing factor U2AF 65 kDa subunit	9.4	9.4	0	12.252	37398000
CTNND1	Catenin delta-1	7.9	7.9	0	12.251	271030000
RPS19	40S ribosomal protein S19	24.1	24.1	0	12.147	357200000
GNPDA1	Glucosamine-6-phosphate isomerase;Glucosamine-6-phosphate isomerase 1	29.4	18.8	0	12.126	69554000
ATP1A1	Sodium/potassium-transporting ATPase subunit alpha-1	10.2	10.2	0	12.114	628670000
EIF3I	Eukaryotic translation initiation factor 3 subunit I	18.9	18.9	0	12.042	237250000
AP2M1	AP-2 complex subunit mu	18	18	0	11.952	465200000
PSMB3	Proteasome subunit beta type-3	40	40	0	11.884	1091600000
GDI1	Rab GDP dissociation inhibitor alpha	31.5	14.8	0	11.873	129400000
TUBB4A	Tubulin beta-4A chain	70.9	7.4	0	11.816	163500000
TNPO1	Transportin-1	12	12	0	11.756	443220000
TMED10	Transmembrane emp24 domain-containing protein 10	29.2	29.2	0	11.748	734900000
ENO2	Gamma-enolase;Enolase	32.7	20	0	11.746	245870000
COPB2	Coatomer subunit beta	8.1	8.1	0	11.549	291220000
RAB5C	Ras-related protein Rab-5C	25.9	25.9	0	11.487	329350000
COPG1	Coatomer subunit gamma-1	10.8	10.8	0	11.438	280120000
UQCRC2	Cytochrome b-c1 complex subunit 2, mitochondrial	14.9	14.9	0	11.407	269940000
USP7	Ubiquitin carboxyl-terminal hydrolase 7;Ubiquitin carboxyl-terminal hydrolase	6.3	6.3	0	11.391	210210000
SSRP1	FACT complex subunit SSRP1	10.7	10.7	0	11.228	326140000
DDX24	ATP-dependent RNA helicase DDX24	9.3	9.3	0	11.227	92346000
TXNL1	Thioredoxin-like protein 1	28	28	0	11.195	301580000
HK1	Hexokinase-1	3.6	2.8	0	11.194	164210000
ALDH2	Aldehyde dehydrogenase, mitochondrial	18.4	14.9	0	11.14	824410000
DNPH1	2-deoxynucleoside 5-phosphate N-hydrolase 1	11.5	11.5	0	11.136	161800000
SDCBP	Syntenin-1	13.8	13.8	0	11.053	45500000
CD59	CD59 glycoprotein	23.1	23.1	0	11.039	62096000
MCM5	DNA helicase;DNA replication licensing factor MCM5	15.2	15.2	0	11.025	317750000
CNPY2	Protein canopy homolog 2	30.4	30.4	0	11.012	173720000
NANS	Sialic acid synthase	8.9	8.9	0	10.966	229970000
EIF4A3	Eukaryotic initiation factor 4A-III;Eukaryotic initiation factor 4A-III, N-terminally processed	15.6	11.7	0	10.758	230920000
TFRC	Transferrin receptor protein 1;Transferrin receptor protein 1, serum form	10.2	10.2	0	10.739	509100000
CTSL	Cathepsin L1;Cathepsin L1 heavy chain;Cathepsin L1 light chain	19	19	0	10.706	213970000
RAB7A	Ras-related protein Rab-7a	42.7	42.7	0	10.651	395240000
HINT1	Histidine triad nucleotide-binding protein 1	30.2	30.2	0	10.597	287660000
SLC27A2	Very long-chain acyl-CoA synthetase	12.7	12.7	0	10.567	152260000
RPL18A	60S ribosomal protein L18a	37.5	37.5	0	10.519	2195700000
KPNA2	Importin subunit alpha-1	11	11	0	10.513	133590000
SF3B1	Splicing factor 3B subunit 1	2.5	2.5	0	10.434	56232000
BLMH	Bleomycin hydrolase	22.3	22.3	0	10.433	343150000
TM9SF3	Transmembrane 9 superfamily member 3	14.2	14.2	0	10.409	90494000
SLC25A13	Calcium-binding mitochondrial carrier protein Aralar2	7.1	4.6	0	10.389	100270000
CPNE3	Copine-3	12.3	12.3	0	10.366	366180000
BCCIP	BRCA2 and CDKN1A-interacting protein	19.7	19.7	0	10.245	183290000
EIF3M	Eukaryotic translation initiation factor 3 subunit M	23	23	0	10.204	251690000
TST	Thiosulfate sulfurtransferase	16.8	16.8	0	10.191	215360000
GLOD4	Glyoxalase domain-containing protein 4	13.3	13.3	0	10.14	508970000
PRKCSH	Glucosidase 2 subunit beta	4.3	4.3	0	10.058	553050000
NLN	Neurolysin, mitochondrial	4.5	4.5	0	10.037	75438000
MAP2K1	Dual specificity mitogen-activated protein kinase kinase 1	12.7	4.1	0	10.016	71705000
ETHE1	Persulfide dioxygenase ETHE1, mitochondrial	24.2	24.2	0	9.9898	267740000
TUBB6	Tubulin beta-6 chain	40.1	9.6	0	9.9651	145390000
GFPT1	Glutamine--fructose-6-phosphate aminotransferase [isomerizing] 1	15.8	15.8	0	9.9416	194450000
TMEM33	Transmembrane protein 33	18.6	18.6	0	9.8968	188960000
MT-CO2	Cytochrome c oxidase subunit 2	14.5	14.5	0	9.8443	170210000
LBR	Lamin-B receptor	4.6	4.6	0	9.8239	31100000
RPL36	60S ribosomal protein L36	20	20	0	9.7874	308120000
PLD3	Phospholipase D3	18.2	18.2	0	9.7861	324590000
BCAP31	B-cell receptor-associated protein 31	25.2	25.2	0	9.7617	517930000
NIPSNAP1	Protein NipSnap homolog 1	23.6	23.6	0	9.7505	237480000
RPA1	Replication protein A 70 kDa DNA-binding subunit;Replication protein A 70 kDa DNA-binding subunit, N-terminally processed	8.8	8.8	0	9.7319	323410000
RPL23	60S ribosomal protein L23	48.4	48.4	0	9.7238	576190000
MRPL53	39S ribosomal protein L53, mitochondrial	16.1	16.1	0	9.7221	0
LXN	Latexin	8.1	8.1	0	9.6914	26447000
SRSF7	Serine/arginine-rich splicing factor 7	37.2	37.2	0	9.6695	252930000
IGF2BP3	Insulin-like growth factor 2 mRNA-binding protein 3	12.4	10.7	0	9.6666	101570000
VDAC1	Voltage-dependent anion-selective channel protein 1	8.5	8.5	0	9.6237	128250000
CDC42	Cell division control protein 42 homolog	40.3	40.3	0	9.4662	140770000
MOGS	Mannosyl-oligosaccharide glucosidase	5.3	5.3	0	9.4375	146380000
NSUN2	tRNA (cytosine(34)-C(5))-methyltransferase	9.4	9.4	0	9.3591	248220000
PSMD5	26S proteasome non-ATPase regulatory subunit 5	11.7	11.7	0	9.3514	133130000
TBRG4	Protein TBRG4	8.1	8.1	0	9.3144	121530000
NOP2	Probable 28S rRNA (cytosine(4447)-C(5))-methyltransferase	6.7	6.7	0	9.3082	292860000
LMAN1	Protein ERGIC-53	7.8	7.8	0	9.2251	156570000
CLIC4	Chloride intracellular channel protein 4	19.8	19.8	0	9.186	250240000
MAT2A	S-adenosylmethionine synthase isoform type-2	13.2	13.2	0	9.1812	251450000
SLC1A5	Neutral amino acid transporter B(0);Amino acid transporter	10.5	10.5	0	9.173	261030000
AKR1A1	Alcohol dehydrogenase [NADP(+)]	21.2	21.2	0	9.1632	1012200000
BSG	Basigin	12.2	12.2	0	9.1319	175250000
ANP32E	Acidic leucine-rich nuclear phosphoprotein 32 family member E	12.3	12.3	0	9.1226	131850000
SRC	Proto-oncogene tyrosine-protein kinase Src	9.7	9.7	0	9.1126	259010000
LACTB2	Beta-lactamase-like protein 2	22.9	22.9	0	8.9909	228940000
FH	Fumarate hydratase, mitochondrial	24.5	24.5	0	8.9891	242590000
ETF1	Eukaryotic peptide chain release factor subunit 1	11.8	11.8	0	8.9514	394510000
HSD17B12	Very-long-chain 3-oxoacyl-CoA reductase	26	26	0	8.8891	307600000
ACAD9	Acyl-CoA dehydrogenase family member 9, mitochondrial	7.3	7.3	0	8.8033	67100000
HIBCH	3-hydroxyisobutyryl-CoA hydrolase, mitochondrial	8.8	8.8	0	8.7317	117210000
COMMD9	COMM domain-containing protein 9	8.6	8.6	0	8.7035	75795000
SLC25A12	Calcium-binding mitochondrial carrier protein Aralar1	12.2	9.7	0	8.5994	163620000
AIMP2	Aminoacyl tRNA synthase complex-interacting multifunctional protein 2	11.6	11.6	0	8.5557	297110000
ACO1	Cytoplasmic aconitate hydratase	11.8	11.8	0	8.4623	417850000
CNDP2	Cytosolic non-specific dipeptidase	20	20	0	8.3699	538090000
SLC7A5	Large neutral amino acids transporter small subunit 1	12.8	12.8	0	8.3306	473450000
S100A11	Protein S100-A11;Protein S100-A11, N-terminally processed	15.2	15.2	0	8.3076	18477000
SDHA	Succinate dehydrogenase [ubiquinone] flavoprotein subunit, mitochondrial	8.3	8.3	0	8.2712	419400000
RPS12	40S ribosomal protein S12	35.6	35.6	0	8.2493	593680000
LRRC47	Leucine-rich repeat-containing protein 47	5.1	5.1	0	8.2298	118080000
FXR1	Fragile X mental retardation syndrome-related protein 1	13.2	13.2	0	8.2275	231890000
ITGB4	Integrin beta-4	2.4	2.4	0	8.2102	70690000
CAPG	Macrophage-capping protein	7.3	7.3	0	8.1951	22577000
CAV1	Caveolin;Caveolin-1	21	21	0	8.1697	253990000
TROVE2	60 kDa SS-A/Ro ribonucleoprotein	3	3	0	8.1385	40896000
PSMD14	26S proteasome non-ATPase regulatory subunit 14	20	20	0	8.1192	326250000
HDLBP	Vigilin	4	4	0	8.1182	157680000
DUT	Deoxyuridine 5-triphosphate nucleotidohydrolase, mitochondrial	29.1	29.1	0	8.1036	152110000
RPL14	60S ribosomal protein L14	45.2	45.2	0	8.0511	3253400000
CD9	Tetraspanin;CD9 antigen	7.5	7.5	0	8.0173	99072000
RPS15A	40S ribosomal protein S15a	47.7	47.7	0	7.984	513650000
ERO1L	ERO1-like protein alpha	17.5	17.5	0	7.9375	389250000
GALE	UDP-glucose 4-epimerase	15.4	15.4	0	7.9273	71123000
SNRNP200	U5 small nuclear ribonucleoprotein 200 kDa helicase	5.3	5.3	0	7.9038	57506000
RPS16	40S ribosomal protein S16	40.3	40.3	0	7.8737	851100000
SUSD2	Sushi domain-containing protein 2	5.7	5.7	0	7.8722	116490000
RPS24	40S ribosomal protein S24	29.8	29.8	0	7.8628	515910000
PRPSAP2	Phosphoribosyl pyrophosphate synthase-associated protein 2	22.7	22.7	0	7.8551	107550000
EBP	3-beta-hydroxysteroid-Delta(8),Delta(7)-isomerase	5.2	5.2	0	7.8177	345170000
PAFAH1B3	Platelet-activating factor acetylhydrolase IB subunit gamma	21.2	21.2	0	7.7997	217490000
PMVK	Phosphomevalonate kinase	13.5	13.5	0	7.7794	45280000
RSL1D1	Ribosomal L1 domain-containing protein 1	17.9	17.9	0	7.7362	184920000
GOLT1B	Vesicle transport protein GOT1B	18.9	18.9	0	7.7259	63027000
UBR4	E3 ubiquitin-protein ligase UBR4	1.2	1.2	0	7.7055	60176000
PFDN2	Prefoldin subunit 2	24	24	0	7.7011	209350000
CYP4F11	Phylloquinone omega-hydroxylase CYP4F11	16.1	16.1	0	7.5276	146040000
SERPINH1	Serpin H1	23.4	23.4	0	7.5206	203570000
EIF3G	Eukaryotic translation initiation factor 3 subunit G	8.7	8.7	0	7.519	64305000
GSS	Glutathione synthetase	15.6	15.6	0	7.4891	209960000
GLO1	Lactoylglutathione lyase	37	37	0	7.4549	260730000
ME2	NAD-dependent malic enzyme, mitochondrial	11.5	11.5	0	7.4499	104710000
DDX5	Probable ATP-dependent RNA helicase DDX5	21.9	10.3	0	7.3962	244570000
SFPQ	Splicing factor, proline- and glutamine-rich	5	5	0	7.3275	95054000
VARS	Valine--tRNA ligase	3.5	3.5	0	7.2883	151200000
SLC2A1	Solute carrier family 2, facilitated glucose transporter member 1	4.9	4.9	0	7.2855	193290000
PSMC4	26S protease regulatory subunit 6B	15.8	15.8	0	7.2815	109390000
RCN1	Reticulocalbin-1	12.7	12.7	0	7.2543	137450000
PSMA3	Proteasome subunit alpha type-3	13.7	13.7	0	7.0221	652380000
CFL2	Cofilin-2	22.3	12	0	7.0187	34385000
RAB10	Ras-related protein Rab-10	26	20.5	0	6.9667	933840000
GCLM	Glutamate--cysteine ligase regulatory subunit	9.5	9.5	0	6.9644	273230000
RNF213	E3 ubiquitin-protein ligase RNF213	0.9	0.9	0	6.9567	57478000
DNAAF5	Dynein assembly factor 5, axonemal	4.3	4.3	0	6.925	48552000
RECQL	ATP-dependent DNA helicase Q1	4.2	4.2	0	6.8649	51454000
IDH3A	Isocitrate dehydrogenase [NAD] subunit alpha, mitochondrial	27.4	27.4	0	6.861	51871000
MBOAT7	Lysophospholipid acyltransferase 7	7.2	7.2	0	6.8515	88558000
CPT1A	Carnitine O-palmitoyltransferase 1, liver isoform	7	7	0	6.849	183400000
SRSF1	Serine/arginine-rich splicing factor 1	11.5	11.5	0	6.8428	166390000
KHDRBS1	KH domain-containing, RNA-binding, signal transduction-associated protein 1	12	12	0	6.8178	52290000
TUBA4A	Tubulin alpha-4A chain	56	7.8	0	6.81	215220000
TP53I3	Quinone oxidoreductase PIG3	15.4	15.4	0	6.7973	95410000
NUDT5	ADP-sugar pyrophosphatase	22.6	22.6	0	6.7806	358830000
SORD	Sorbitol dehydrogenase	27.4	27.4	0	6.771	269570000
SART3	Squamous cell carcinoma antigen recognized by T-cells 3	5.2	5.2	0	6.7632	144100000
API5	Apoptosis inhibitor 5	6.7	6.7	0	6.732	31948000
MSH2	DNA mismatch repair protein Msh2	7.4	7.4	0	6.6275	147050000
TBCE	Tubulin-specific chaperone E	13	13	0	6.6115	51996000
FTL	Ferritin light chain	32.6	32.6	0	6.6049	382340000
ENO3	Beta-enolase;Enolase	21	8.3	0	6.5972	48866000
YARS	Tyrosine--tRNA ligase;Tyrosine--tRNA ligase, cytoplasmic;Tyrosine--tRNA ligase, cytoplasmic, N-terminally processed	19.1	19.1	0	6.5505	73259000
HSDL2	Hydroxysteroid dehydrogenase-like protein 2	8.9	8.9	0	6.5473	115320000
PRPSAP1	Phosphoribosyl pyrophosphate synthase-associated protein 1	8.1	8.1	0	6.5294	61606000
ARPC3	Actin-related protein 2/3 complex subunit 3	19.7	19.7	0	6.5131	186300000
NPLOC4	Nuclear protein localization protein 4 homolog	3.9	3.9	0	6.5083	61350000
GLRX3	Glutaredoxin-3	9	9	0	6.5062	65221000
NT5C2	Cytosolic purine 5-nucleotidase	11.9	11.9	0	6.4969	199120000
NONO	Non-POU domain-containing octamer-binding protein	12.6	12.6	0	6.4823	172430000
VPS29	Vacuolar protein sorting-associated protein 29	15.4	15.4	0	6.4706	175190000
SGPL1	Sphingosine-1-phosphate lyase 1	6.7	6.7	0	6.4624	79723000
UBE2L3	Ubiquitin-conjugating enzyme E2 L3	31.2	31.2	0	6.3614	320270000
ACAT1	Acetyl-CoA acetyltransferase, mitochondrial	33	33	0	6.3545	54539000
MRPL44	39S ribosomal protein L44, mitochondrial	5.7	5.7	0	6.3492	0
ITGB5	Integrin beta-5;Integrin beta	6.9	6.9	0	6.3419	236260000
HADHB	Trifunctional enzyme subunit beta, mitochondrial;3-ketoacyl-CoA thiolase	18.5	18.5	0	6.3102	200040000
HNRNPA0	Heterogeneous nuclear ribonucleoprotein A0	6.6	6.6	0	6.2851	18350000
RPS23	40S ribosomal protein S23	42.7	42.7	0	6.2386	907710000
PSMC6	26S protease regulatory subunit 10B	8.2	8.2	0	6.1703	72693000
AIMP1	Aminoacyl tRNA synthase complex-interacting multifunctional protein 1;Endothelial monocyte-activating polypeptide 2	11.2	11.2	0	6.1673	320030000
DLAT	Acetyltransferase component of pyruvate dehydrogenase complex;Dihydrolipoyllysine-residue acetyltransferase component of pyruvate dehydrogenase complex, mitochondrial	8.1	8.1	0	6.165	91558000
APOBEC3C	DNA dC->dU-editing enzyme APOBEC-3C	14.2	14.2	0	6.1543	38857000
PAFAH1B2	Platelet-activating factor acetylhydrolase IB subunit beta	16.6	16.6	0	6.138	52225000
GMPS	GMP synthase [glutamine-hydrolyzing]	10	10	0	6.1184	146020000
SCFD1	Sec1 family domain-containing protein 1	27.7	27.7	0	6.0362	94772000
ELAC2	Zinc phosphodiesterase ELAC protein 2	7.6	7.6	0	6.0221	100840000
NCEH1	Neutral cholesterol ester hydrolase 1	5.4	5.4	0	6.0091	164920000
ACO2	Aconitate hydratase, mitochondrial	6.6	6.6	0	5.9529	119390000
HTATIP2	Oxidoreductase HTATIP2	16.1	16.1	0	5.8894	192750000
CD44	CD44 antigen	10.2	10.2	0	5.8616	582050000
EPT1	Ethanolaminephosphotransferase 1	22.8	22.8	0	5.8051	30720000
USP14	Ubiquitin carboxyl-terminal hydrolase;Ubiquitin carboxyl-terminal hydrolase 14	8.7	8.7	0	5.8006	259000000
REEP5	Receptor expression-enhancing protein;Receptor expression-enhancing protein 5	10.9	10.9	0	5.7186	152230000
CCAR2	Cell cycle and apoptosis regulator protein 2	2.6	2.6	0	5.6744	155930000
PFDN5	Prefoldin subunit 5	21.2	21.2	0	5.6683	48552000
VIM	Vimentin	9	5.3	0	5.6426	121150000
CD63	Tetraspanin;CD63 antigen	9	9	0	5.639	315230000
MCM4	DNA replication licensing factor MCM4	9	9	0	5.6135	102560000
TJP1	Tight junction protein ZO-1	2.3	2.3	0	5.5674	99176000
RRAS	Ras-related protein R-Ras	22.9	22.9	0	5.5553	173040000
HNRNPH1	Heterogeneous nuclear ribonucleoprotein H;Heterogeneous nuclear ribonucleoprotein H, N-terminally processed	21.4	4.4	0	5.473	364830000
GNAS	Guanine nucleotide-binding protein G(s) subunit alpha isoforms short;Guanine nucleotide-binding protein G(s) subunit alpha isoforms XLas	12.2	9.4	0	5.4361	97378000
EIF3K	Eukaryotic translation initiation factor 3 subunit K	18.3	18.3	0	5.3484	206370000
PDHB	Pyruvate dehydrogenase E1 component subunit beta, mitochondrial	9.1	9.1	0	5.3214	64588000
PPP5C	Serine/threonine-protein phosphatase;Serine/threonine-protein phosphatase 5	9.2	9.2	0	5.3127	80041000
ACADSB	Short/branched chain specific acyl-CoA dehydrogenase, mitochondrial	5.1	5.1	0	5.2831	65715000
ARL8B	ADP-ribosylation factor-like protein 8B	8.6	8.6	0	5.2774	26110000
POLR2C	DNA-directed RNA polymerase II subunit RPB3	10.5	10.5	0	5.2685	22021000
RPL35A	60S ribosomal protein L35a	23.6	23.6	0	5.2164	369070000
RPLP1	60S acidic ribosomal protein P1	51.8	51.8	0	5.1883	1543400000
LAMP2	Lysosome-associated membrane glycoprotein 2	4.9	4.9	0	5.1868	114960000
PIGS	GPI transamidase component PIG-S	3.1	3.1	0	5.1864	40580000
TRIM28	Transcription intermediary factor 1-beta	4.9	4.9	0	5.1745	109250000
PPP2R2A	Serine/threonine-protein phosphatase 2A 55 kDa regulatory subunit B alpha isoform	8.3	8.3	0	5.1475	87497000
HSPBP1	Hsp70-binding protein 1	48.5	48.5	0	5.1309	103760000
RPA3	Replication protein A 14 kDa subunit	29.8	29.8	0	5.1168	94883000
CPPED1	Serine/threonine-protein phosphatase CPPED1	9.9	9.9	0	5.0837	206590000
SAE1	SUMO-activating enzyme subunit 1;SUMO-activating enzyme subunit 1, N-terminally processed	23.4	23.4	0	5.0726	82195000
RNMTL1	rRNA methyltransferase 3, mitochondrial	18.6	18.6	0	5.0578	47973000
WDR61	WD repeat-containing protein 61;WD repeat-containing protein 61, N-terminally processed	14.3	14.3	0	5.05	77743000
CYP2S1	Cytochrome P450 2S1	11.5	11.5	0	5.0247	57958000
PDCD6	Programmed cell death protein 6	33.1	33.1	0	5.0222	185850000
SUPT16H	FACT complex subunit SPT16	4.7	4.7	0	5.0127	202800000
SNX6	Sorting nexin-6;Sorting nexin-6, N-terminally processed	11.5	11.5	0	5.0061	40908000
SNRPD1	Small nuclear ribonucleoprotein Sm D1	20.2	20.2	0	4.9988	179780000
LAMP1	Lysosome-associated membrane glycoprotein 1	3.8	3.8	0	4.9951	160970000
NMT1	Glycylpeptide N-tetradecanoyltransferase 1	12.6	12.6	0	4.9713	165710000
PFN2	Profilin;Profilin-2	15.4	15.4	0	4.9667	143250000
NAA15	N-alpha-acetyltransferase 15, NatA auxiliary subunit	2.5	2.5	0	4.9559	63239000
S100A10	Protein S100-A10	17.5	17.5	0	4.9492	188640000
NCBP1	Nuclear cap-binding protein subunit 1	5.3	5.3	0	4.8902	49179000
CNP	2,3-cyclic-nucleotide 3-phosphodiesterase	5.9	5.9	0	4.8696	244990000
CARS	Cysteine--tRNA ligase, cytoplasmic	6.1	6.1	0	4.8651	151360000
PSME3	Proteasome activator complex subunit 3	16.6	16.6	0	4.8133	270510000
G3BP1	Ras GTPase-activating protein-binding protein 1	7.9	7.9	0	4.7967	238070000
DHX36	ATP-dependent RNA helicase DHX36	5	5	0	4.7948	63830000
ATP5C1	ATP synthase subunit gamma, mitochondrial	15.1	15.1	0	4.7925	287580000
IDH2	Isocitrate dehydrogenase [NADP], mitochondrial	11.5	11.5	0	4.7898	89254000
MCM6	DNA replication licensing factor MCM6	5.2	5.2	0	4.7877	43190000
POLD1	DNA polymerase;DNA polymerase delta catalytic subunit	5.1	5.1	0	4.7573	1699400
NAGK	N-acetyl-D-glucosamine kinase	18.1	18.1	0	4.7482	149200000
USO1	General vesicular transport factor p115	3	3	0	4.7087	151020000
AP3S1	AP-3 complex subunit sigma-1	9.3	9.3	0	4.7024	33963000
IDH3B	Isocitrate dehydrogenase [NAD] subunit, mitochondrial;Isocitrate dehydrogenase [NAD] subunit beta, mitochondrial	8.8	8.8	0	4.6964	128640000
ACP1	Low molecular weight phosphotyrosine protein phosphatase	61.2	61.2	0	4.6729	211390000
FAF2	FAS-associated factor 2	7.9	7.9	0	4.6552	9950000
STAT1	Signal transducer and activator of transcription;Signal transducer and activator of transcription 1-alpha/beta	3.9	3.9	0	4.642	170010000
XPO5	Exportin-5	0.8	0.8	0	4.6259	8662700
BRIX1	Ribosome biogenesis protein BRX1 homolog	13	13	0	4.6171	229810000
AKR1D1	3-oxo-5-beta-steroid 4-dehydrogenase	3.1	3.1	0	4.6162	1404800000
APOA1BP	NAD(P)H-hydrate epimerase	15.6	15.6	0	4.5768	146860000
MATR3	Matrin-3	19.3	19.3	0	4.5312	2412100
AGPS	Alkyldihydroxyacetonephosphate synthase, peroxisomal	5.5	5.5	0	4.5161	54052000
PAPSS2	Bifunctional 3-phosphoadenosine 5-phosphosulfate synthase 2;Sulfate adenylyltransferase;Adenylyl-sulfate kinase	3.9	3.9	0	4.5135	29312000
PLA2G4A	Cytosolic phospholipase A2;Phospholipase A2;Lysophospholipase	3.9	3.9	0	4.4753	34931000
METTL1	tRNA (guanine-N(7)-)-methyltransferase	23.8	23.8	0	4.472	38866000
CDIPT	CDP-diacylglycerol--inositol 3-phosphatidyltransferase	5.5	5.5	0	4.4213	61342000
MRPL23	39S ribosomal protein L23, mitochondrial	31.4	31.4	0	4.4008	117610000
GALK1	Galactokinase	6.1	6.1	0	4.3994	33467000
ALDH1B1	Aldehyde dehydrogenase X, mitochondrial	8.9	7.2	0	4.3927	195260000
ATL3	Atlastin-3	7.1	7.1	0	4.3888	93453000
PSME1	Proteasome activator complex subunit 1	13.3	13.3	0	4.384	364240000
MCM2	DNA replication licensing factor MCM2	4.7	4.7	0	4.3184	42555000
RER1	Protein RER1	16.2	16.2	0	4.3165	75956000
AP3B1	AP-3 complex subunit beta-1	2.7	2.7	0	4.2912	86827000
RPS25	40S ribosomal protein S25	22.4	22.4	0	4.2483	434730000
CLPTM1L	Cleft lip and palate transmembrane protein 1-like protein	4.3	4.3	0	4.2325	59996000
SLC4A7	Anion exchange protein;Sodium bicarbonate cotransporter 3	3.3	3.3	0	4.1924	47701000
TM9SF2	Transmembrane 9 superfamily member 2	3	3	0	4.184	108830000
ARCN1	Coatomer subunit delta	6.3	6.3	0	4.1751	97089000
SLC35E1	Solute carrier family 35 member E1	5.9	5.9	0	4.1738	21599000
MAT2B	Methionine adenosyltransferase 2 subunit beta	17.1	17.1	0	4.1735	161080000
EGFR	Epidermal growth factor receptor;Receptor protein-tyrosine kinase	16.4	16.4	0	4.1359	101960000
TFG	Protein TFG	21.3	21.3	0	4.134	197020000
CYCS	Cytochrome c	27.7	27.7	0	4.1177	78597000
TOMM70A	Mitochondrial import receptor subunit TOM70	6.1	6.1	0	4.0974	92118000
DNAJC9	DnaJ homolog subfamily C member 9	8.8	8.8	0	4.0751	28824000
UBE2L6	Ubiquitin/ISG15-conjugating enzyme E2 L6	26.8	26.8	0	4.0169	42110000
HKDC1	Putative hexokinase HKDC1	3.7	2.9	0	3.9819	66972000
DLST	Dihydrolipoyllysine-residue succinyltransferase component of 2-oxoglutarate dehydrogenase complex, mitochondrial	4.4	4.4	0	3.9565	591920000
DPM1	Dolichol-phosphate mannosyltransferase subunit 1	10	10	0	3.9249	81208000
AGK	Acylglycerol kinase, mitochondrial	18.7	18.7	0	3.883	50380000
PGRMC2	Membrane-associated progesterone receptor component 2	9	9	0	3.8714	211590000
GSTZ1	Maleylacetoacetate isomerase	28.6	28.6	0	3.8601	23746000
TLCD1	Calfacilitin	6.9	6.9	0	3.8269	10554000
TMEM205	Transmembrane protein 205	25	25	0	3.8084	228830000
NUP155	Nuclear pore complex protein Nup155	3.5	3.5	0	3.8026	52834000
COPE	Coatomer subunit epsilon	13.9	13.9	0	3.7854	128380000
GLG1	Golgi apparatus protein 1	2.9	2.9	0	3.7588	84024000
RFC4	Replication factor C subunit 4	9.1	9.1	0	3.74	66704000
TIAL1	Nucleolysin TIAR	7.7	7.7	0	3.7294	142750000
ABCF2	ATP-binding cassette sub-family F member 2	6.7	6.7	0	3.7263	355020000
TWF2	Twinfilin-2	9.4	6.7	0	3.7214	53172000
SLC29A1	Equilibrative nucleoside transporter 1	3.3	3.3	0	3.6803	4700100
HAT1	Histone acetyltransferase type B catalytic subunit	14.1	14.1	0	3.6731	95644000
PPP1R7	Protein phosphatase 1 regulatory subunit 7	6.9	6.9	0	3.6529	16907000
CAT	Catalase	4.6	4.6	0	3.6522	95955000
NQO2	Ribosyldihydronicotinamide dehydrogenase [quinone]	9.3	9.3	0	3.6519	33146000
SCO1	Protein SCO1 homolog, mitochondrial	8.9	8.9	0	3.6495	399070000
MPST	Sulfurtransferase;3-mercaptopyruvate sulfurtransferase	6.7	6.7	0	3.6327	17075000
EML4	Echinoderm microtubule-associated protein-like 4	2.7	2.7	0	3.6069	86744000
DNAJA2	DnaJ homolog subfamily A member 2	9.7	9.7	0	3.5937	173920000
LGALS3	Galectin-3;Galectin	13.2	13.2	0	3.5774	253890000
HNRNPDL	Heterogeneous nuclear ribonucleoprotein D-like	6.3	6.3	0	3.5397	239080000
IFIT5	Interferon-induced protein with tetratricopeptide repeats 5	2.3	2.3	0	3.5248	15011000
ADPGK	ADP-dependent glucokinase	8.9	8.9	0	3.5222	20976000
ITGA6	Integrin alpha-6;Integrin alpha-6 heavy chain;Integrin alpha-6 light chain;Processed integrin alpha-6	1.3	1.3	0	3.4862	67392000
MYDGF	Myeloid-derived growth factor	28.6	28.6	0	3.4669	113640000
MPRIP	Myosin phosphatase Rho-interacting protein	15.8	15.8	0	3.4602	32444000
RPL24	60S ribosomal protein L24	20.7	20.7	0	3.4562	153750000
NSF	Vesicle-fusing ATPase	6.9	6.9	0	3.4375	98032000
PREP	Prolyl endopeptidase	6.2	6.2	0	3.4356	135450000
TBCB	Tubulin-folding cofactor B	12.4	12.4	0	3.4152	187060000
TRAM1	Translocating chain-associated membrane protein 1	4.9	4.9	0	3.3852	58781000
MGST3	Microsomal glutathione S-transferase 3	16.9	16.9	0	3.3821	98464000
QSOX2	Sulfhydryl oxidase 2;Sulfhydryl oxidase	4.4	4.4	0	3.3668	47841000
SLC25A5	ADP/ATP translocase 2;ADP/ATP translocase 2, N-terminally processed	26.2	7	0	3.3635	1070000000
MIF	Macrophage migration inhibitory factor	7.8	7.8	0	3.3589	63196000
FAM120A	Constitutive coactivator of PPAR-gamma-like protein 1	5.9	5.9	0	3.3268	143270000
RPL34	60S ribosomal protein L34	15.4	15.4	0	3.3178	397360000
EIF3D	Eukaryotic translation initiation factor 3 subunit D	13.3	13.3	0	3.2738	95265000
SEC24C	Protein transport protein Sec24C	3	3	0	3.2718	134870000
GTF2I	General transcription factor II-I	2.2	2.2	0	3.2443	5004500
PARP4	Poly [ADP-ribose] polymerase 4	2.3	2.3	0	3.1942	33433000
HSPD1	60 kDa heat shock protein, mitochondrial	15.5	15.5	0	3.1841	142760000
EMC1	ER membrane protein complex subunit 1	8.2	8.2	0	3.1802	85187000
IMPA1	Inositol monophosphatase 1	10.9	10.9	0	3.1689	122770000
MTPN	Myotrophin	32.7	32.7	0	3.1645	28274000
BZW1	Basic leucine zipper and W2 domain-containing protein 1	7.2	5.5	0	3.111	62014000
TOMM40	Mitochondrial import receptor subunit TOM40 homolog	5	5	0	3.11	44285000
POLRMT	DNA-directed RNA polymerase, mitochondrial	1.8	1.8	0	3.0738	1952700
CSRP1	Cysteine and glycine-rich protein 1	11.1	11.1	0	3.0395	45326000
CERS2	Ceramide synthase 2	11.8	11.8	0	3.0371	58926000
GNPNAT1	Glucosamine 6-phosphate N-acetyltransferase	17.8	17.8	0	3.0346	71133000
DRG1	Developmentally-regulated GTP-binding protein 1	6.8	6.8	0	3.0333	195940000
TIGAR	Fructose-2,6-bisphosphatase TIGAR	10.4	10.4	0	3.0227	62057000
PDLIM5	PDZ and LIM domain protein 5	3.9	3.9	0	3.0188	172160000
PYCR1	Pyrroline-5-carboxylate reductase;Pyrroline-5-carboxylate reductase 1, mitochondrial	14	14	0	3.0017	54550000
EIF5B	Eukaryotic translation initiation factor 5B	2.6	2.6	0	3.0002	126190000
BUB3	Mitotic checkpoint protein BUB3	9	9	0	2.9987	0
IGF2BP1	Insulin-like growth factor 2 mRNA-binding protein 1	7.5	5.7	0	2.9873	111950000
RETSAT	All-trans-retinol 13,14-reductase	9.5	9.5	0	2.9643	73874000
ARL1	ADP-ribosylation factor-like protein 1	10.3	10.3	0	2.9558	17783000
SRP72	Signal recognition particle subunit SRP72	2.8	2.8	0	2.9486	4462200
CARHSP1	Calcium-regulated heat stable protein 1	10.9	10.9	0	2.9467	95380000
SLIRP	SRA stem-loop-interacting RNA-binding protein, mitochondrial	23.9	23.9	0	2.9446	104830000
CLUH	Clustered mitochondria protein homolog	11.2	11.2	0	2.9351	33454000
NSDHL	Sterol-4-alpha-carboxylate 3-dehydrogenase, decarboxylating	4.8	4.8	0	2.924	43001000
DTYMK	Thymidylate kinase	5.9	5.9	0	2.9199	25674000
HADH	Hydroxyacyl-coenzyme A dehydrogenase, mitochondrial	10.2	10.2	0	2.909	167420000
DCTN2	Dynactin subunit 2	6	6	0	2.8928	39951000
CD97	CD97 antigen;CD97 antigen subunit alpha;CD97 antigen subunit beta	1.9	1.9	0	2.8898	12388000
MRPL4	39S ribosomal protein L4, mitochondrial	15.3	15.3	0	2.8741	62153000
ARF4	ADP-ribosylation factor 4	46.7	17.8	0	2.869	317220000
SRSF3	Serine/arginine-rich splicing factor 3	22.1	22.1	0	2.8169	278290000
MRPS5	28S ribosomal protein S5, mitochondrial	6	6	0	2.7812	103280000
ARPC5	Actin-related protein 2/3 complex subunit 5	7.9	7.9	0	2.7753	41610000
FBXO22	F-box only protein 22	9.8	9.8	0	2.7569	39666000
NME4	Nucleoside diphosphate kinase;Nucleoside diphosphate kinase, mitochondrial	17	17	0	2.7228	242060000
MRPL21	39S ribosomal protein L21, mitochondrial	9.7	9.7	0	2.6858	79830000
ZNF207	BUB3-interacting and GLEBS motif-containing protein ZNF207	28.3	28.3	0	2.6717	193320000
NUDC	Nuclear migration protein nudC	5.7	5.7	0	2.6617	15780000
EIF4G1	Eukaryotic translation initiation factor 4 gamma 1	1.5	1.5	0	2.6592	54822000
PPME1	Protein phosphatase methylesterase 1	5.4	5.4	0	2.657	69872000
POLR1C	DNA-directed RNA polymerases I and III subunit RPAC1	7.2	7.2	0	2.6511	21082000
NPM3	Nucleoplasmin-3	11.8	11.8	0	2.6481	31567000
MAN1B1	alpha-1,2-Mannosidase;Endoplasmic reticulum mannosyl-oligosaccharide 1,2-alpha-mannosidase	3.5	3.5	0	2.6429	0
C11orf54	Ester hydrolase C11orf54	12.1	12.1	0	2.6217	117850000
RBM39	RNA-binding protein 39	11.3	11.3	0	2.6101	54576000
S100A4	Protein S100-A4	10.9	10.9	0	2.5957	201280000
LARP4	La-related protein 4	10.4	10.4	0	2.5913	30532000
ATP6V1C1	V-type proton ATPase subunit C 1	6	6	0	2.5804	35131000
RBM47	RNA-binding protein 47	12.5	12.5	0	2.5553	72920000
FAHD1	Acylpyruvase FAHD1, mitochondrial	7.1	7.1	0	2.552	21997000
SMS	Spermine synthase	9.3	9.3	0	2.5361	61010000
ITPA	Inosine triphosphate pyrophosphatase	8.2	8.2	0	2.5274	66045000
TNFAIP2	Tumor necrosis factor alpha-induced protein 2	3.2	3.2	0	2.5237	67217000
SDHB	Succinate dehydrogenase [ubiquinone] iron-sulfur subunit, mitochondrial	3.2	3.2	0	2.5113	32187000
EHD2	EH domain-containing protein 2	4.4	2.8	0	2.5059	21051000
RRM1	Ribonucleoside-diphosphate reductase large subunit	7.1	7.1	0	2.5018	160090000
EIF2AK2	Interferon-induced, double-stranded RNA-activated protein kinase	4.2	4.2	0	2.5016	58992000
XRN2	5-3 exoribonuclease 2	3.7	3.7	0	2.4549	60973000
U2SURP	U2 snRNP-associated SURP motif-containing protein	1.4	1.4	0	2.4387	30085000
UBE2I	SUMO-conjugating enzyme UBC9	17.6	17.6	0	2.4154	0
ISOC2	Isochorismatase domain-containing protein 2, mitochondrial	8.6	8.6	0	2.4087	60039000
IGKV4-1	Ig kappa chain V-IV region	7.4	7.4	0	2.3806	51972000
NASP	Nuclear autoantigenic sperm protein	13.7	13.7	0.00085397	2.3439	118240000
TOP2B	DNA topoisomerase 2;DNA topoisomerase 2-beta	2.1	2.1	0.00085179	2.3336	93291000
RPL35	60S ribosomal protein L35	10.4	10.4	0.00084962	2.3171	167270000
FDPS	Farnesyl pyrophosphate synthase	10	10	0.00084746	2.3129	81345000
CECR5	Cat eye syndrome critical region protein 5	5.4	5.4	0.00084388	2.2739	17457000
TRA2B	Transformer-2 protein homolog beta	5.6	5.6	0.00084175	2.2543	45115000
TECR	Very-long-chain enoyl-CoA reductase	5.2	5.2	0.00084104	2.2525	82505000
RBBP4	Histone-binding protein RBBP4	6.8	3.3	0.0016736	2.2217	80808000
ARF6	ADP-ribosylation factor 6	12	12	0.0016722	2.2072	28639000
ZC3HAV1	Zinc finger CCCH-type antiviral protein 1	0.6	0.6	0.0016681	2.2048	0
TM4SF1	Transmembrane 4 L6 family member 1	8.9	8.9	0.0016653	2.172	449170000
PUF60	Poly(U)-binding-splicing factor PUF60	8.9	8.9	0.0016639	2.1636	47011000
PRSS3	Trypsin-3	4.3	4.3	0.0016625	2.1576	92044000
ACAT2	Acetyl-CoA acetyltransferase, cytosolic	2.8	2.8	0.0016611	2.1539	17740000
VKORC1L1	Vitamin K epoxide reductase complex subunit 1-like protein 1	4.9	4.9	0.0016598	2.1451	11293000
SYPL1	Synaptophysin-like protein 1	8.1	8.1	0.0016556	2.135	116650000
ASNS	Asparagine synthetase [glutamine-hydrolyzing]	1.6	1.6	0.0016543	2.1276	7826600
FMR1	Fragile X mental retardation protein 1	13.7	13.7	0.0016529	2.1231	34977000
MCMBP	Mini-chromosome maintenance complex-binding protein	3.6	3.6	0.0016488	2.1081	63773000
CTSC	Dipeptidyl peptidase 1;Dipeptidyl peptidase 1 exclusion domain chain;Dipeptidyl peptidase 1 heavy chain;Dipeptidyl peptidase 1 light chain	4	4	0.0016474	2.0985	48505000
RANGAP1	Ran GTPase-activating protein 1	7.1	7.1	0.0016461	2.0983	18133000
MRPL17	39S ribosomal protein L17, mitochondrial	16.9	16.9	0.0016434	2.0731	28552000
RPL29	60S ribosomal protein L29	9	9	0.0016407	2.068	161550000
ARHGEF1	Rho guanine nucleotide exchange factor 1	3.6	3.6	0.0016393	2.0631	73781000
ABHD14B	Alpha/beta hydrolase domain-containing protein 14B	10.6	10.6	0.001634	2.0311	33240000
MRPS34	28S ribosomal protein S34, mitochondrial	6.7	6.7	0.0016273	1.9846	73690000
2022-09-09	Septin-9	14.4	14.4	0.0016168	1.9444	20448000
SLC12A2	Solute carrier family 12 member 2	2.4	2.4	0.0016142	1.9341	47526000
DDX46	Probable ATP-dependent RNA helicase DDX46	2.1	2.1	0.0016129	1.9288	42655000
PCK2	Phosphoenolpyruvate carboxykinase [GTP], mitochondrial	2.5	2.5	0.0024096	1.9005	57812000
HNRNPAB	Heterogeneous nuclear ribonucleoprotein A/B	11.1	11.1	0.0024058	1.8939	102990000
RPL23A	60S ribosomal protein L23a	18.6	18.6	0.0024038	1.8718	275450000
TRIP13	Pachytene checkpoint protein 2 homolog	2.3	2.3	0.0023943	1.8515	284660000
SCRIB	Protein scribble homolog	3.4	3.4	0.0023923	1.8428	36233000
BZW2	Basic leucine zipper and W2 domain-containing protein 2	8.5	4.8	0.0023885	1.8382	15059000
SRPK2	SRSF protein kinase 2;SRSF protein kinase 2 N-terminal;SRSF protein kinase 2 C-terminal	8.8	8.8	0.0023866	1.8347	33808000
CES1	Liver carboxylesterase 1	5.1	5.1	0.0023847	1.8291	64132000
MINPP1	Multiple inositol polyphosphate phosphatase 1	2.3	2.3	0.0031671	1.7921	29033000
EIF3H	Eukaryotic translation initiation factor 3 subunit H	8	8	0.0031621	1.7852	98602000
NAPA	Alpha-soluble NSF attachment protein	12.7	12.7	0.0031571	1.7628	65514000
MSH6	DNA mismatch repair protein Msh6	2.2	2.2	0.0031496	1.7346	21694000
PTGES2	Prostaglandin E synthase 2;Prostaglandin E synthase 2 truncated form	11.7	11.7	0.0031447	1.7284	37065000
SCCPDH	Saccharopine dehydrogenase-like oxidoreductase	3.3	3.3	0.0031422	1.7268	61270000
ARL6IP5	PRA1 family protein 3	16	16	0.0031373	1.7125	59535000
ALDH16A1	Aldehyde dehydrogenase family 16 member A1	1.5	1.5	0.0031177	1.6779	19743000
PSMD4	26S proteasome non-ATPase regulatory subunit 4	8.9	8.9	0.0031153	1.676	77642000
SUN2	SUN domain-containing protein 2	9.6	9.6	0.0031104	1.6431	15448000
TMED2	Transmembrane emp24 domain-containing protein 2	7.8	7.8	0.0031032	1.6282	212740000
ASS1	Argininosuccinate synthase	3.2	3.2	0.003096	1.6123	270960000
SEC61A1	Protein transport protein Sec61 subunit alpha isoform 1	4.1	4.1	0.0030936	1.6008	55200000
NDUFB9	NADH dehydrogenase [ubiquinone] 1 beta subcomplex subunit 9	29.8	29.8	0.003084	1.5815	59360000
LPGAT1	Acyl-CoA:lysophosphatidylglycerol acyltransferase 1	3.2	3.2	0.0030817	1.5675	20226000
MRPL28	39S ribosomal protein L28, mitochondrial	5	5	0.0038285	1.5061	33159000
STT3B	Dolichyl-diphosphooligosaccharide--protein glycosyltransferase subunit STT3B	2.7	2.7	0.0038197	1.5015	86926000
KATNAL2	Katanin p60 ATPase-containing subunit A-like 2	9.4	9.4	0.003811	1.4898	222970000
CROCC	Rootletin	0.6	0.6	0.0038052	1.4868	59744000
PSMD10	26S proteasome non-ATPase regulatory subunit 10	10.9	10.9	0.0038023	1.4779	46114000
TMX1	Thioredoxin-related transmembrane protein 1	4.3	4.3	0.0037994	1.471	60411000
ARL2	ADP-ribosylation factor-like protein 2	6.5	6.5	0.0045249	1.4501	23828000
NRD1	Nardilysin	0.8	0.8	0.0045181	1.4438	6622000
BAG2	BAG family molecular chaperone regulator 2	12.8	12.8	0.0045113	1.4394	52365000
EEF1D	Elongation factor 1-delta	25	25	0.0045045	1.4366	28463000
FLAD1	FAD synthase;Molybdenum cofactor biosynthesis protein-like region;FAD synthase region	3.9	3.9	0.0044978	1.4265	7419800
AKR7A2	Aflatoxin B1 aldehyde reductase member 2	6.1	6.1	0.0044877	1.4005	61169000
GPS1	COP9 signalosome complex subunit 1	20.3	20.3	0.0044843	1.3987	76605000
ATXN10	Ataxin-10	2.5	2.5	0.004481	1.3872	7296200
ERMP1	Endoplasmic reticulum metallopeptidase 1	2.4	2.4	0.0044776	1.384	25282000
ATP5O	ATP synthase subunit O, mitochondrial	7.1	7.1	0.0044709	1.3835	29268000
PWP1	Periodic tryptophan protein 1 homolog	3.4	3.4	0.004451	1.3667	36847000
CRK	Adapter molecule crk	8.1	8.1	0.0044313	1.3515	147540000
VASP	Vasodilator-stimulated phosphoprotein	22	22	0.004428	1.3435	261930000
EFHD2	EF-hand domain-containing protein D2	3.9	3.9	0.0058997	1.3287	7264400
HSPB1	Heat shock protein beta-1	13.1	13.1	0.005891	1.3232	64592000
PDCD2L	Programmed cell death protein 2-like	3.4	3.4	0.005878	1.3022	22443000
LAP3	Cytosol aminopeptidase	3.1	3.1	0.0058737	1.2959	57181000
TRIM38	E3 ubiquitin-protein ligase TRIM38	2.4	2.4	0.0058651	1.2899	319150000
SSR4	Translocon-associated protein subunit delta	7.4	7.4	0.0058565	1.2797	123160000
AK2	Adenylate kinase 2, mitochondrial;Adenylate kinase 2, mitochondrial;Adenylate kinase 2, mitochondrial, N-terminally processed	11.1	11.1	0.0058522	1.2794	32986000
C1QB	Complement C1q subcomponent subunit B	6.1	6.1	0.005848	1.2746	28952000
COPS5	COP9 signalosome complex subunit 5	2.4	2.4	0.0065741	1.2688	19696000
CNTN1	Contactin-1	1	1	0.006555	1.2626	0
MRPL13	39S ribosomal protein L13, mitochondrial	10.2	10.2	0.0065502	1.2474	13417000
EPDR1	Mammalian ependymin-related protein 1	4	4	0.0065455	1.243	20654000
ACOX3	Peroxisomal acyl-coenzyme A oxidase 3	3.6	3.6	0.0065407	1.2414	97146000
DNAJC10	DnaJ homolog subfamily C member 10	1.3	1.3	0.0065217	1.2147	16119000
MT-ATP6	ATP synthase subunit a	4.4	4.4	0.006517	1.2115	147700000
ACACA	Acetyl-CoA carboxylase 1;Biotin carboxylase	1.7	1.7	0.0065123	1.208	69915000
VTA1	Vacuolar protein sorting-associated protein VTA1 homolog	5	5	0.0064982	1.1943	18546000
ZW10	Centromere/kinetochore protein zw10 homolog	9.6	9.6	0.0064702	1.1584	14510000
RAB21	Ras-related protein Rab-21	4.4	4.4	0.0064562	1.1388	19790000
UNC93B1	Protein unc-93 homolog B1	2.7	2.7	0.0064516	1.1358	29944000
ITGB6	Integrin beta;Integrin beta-6	1.3	1.3	0.0064332	1.1307	111610000
DIAPH1	Protein diaphanous homolog 1	1.2	1.2	0.0078292	1.1022	4252000
THUMPD1	THUMP domain-containing protein 1	3.1	3.1	0.0078236	1.1001	41647000
DUSP3	Dual specificity protein phosphatase 3	9.8	9.8	0.0078181	1.0932	22657000
ACOT7	Cytosolic acyl coenzyme A thioester hydrolase	4.2	4.2	0.0085106	1.0817	0
SYT9	Synaptotagmin-9	1.4	1.4	0.0084926	1.0665	51717000
TRAF2	TNF receptor-associated factor 2	2.6	2.6	0.0084866	1.0664	25693000
TRIM4	E3 ubiquitin-protein ligase TRIM4	5.4	5.4	0.0084686	1.0636	1383900000
IPO11	Importin-11	2.2	2.2	0.0091485	1.0475	1112900
TRIP12	E3 ubiquitin-protein ligase TRIP12	0.6	0.6	0.0091421	1.0445	14152000
SRPK1	SRSF protein kinase 1	1.6	1.6	0.0091228	1.0349	0
GGH	Gamma-glutamyl hydrolase	4.5	4.5	0.0090973	1.0227	58490000
CSDE1	Cold shock domain-containing protein E1	1	1	0.0097697	1.0103	60239000
LGALS3BP	Galectin-3-binding protein	2.9	2.9	0.0097629	1.0096	48412000
